# Supplementary material for: Identification via Numerical Computation of Transcriptional Determinants of a Cell Phenotype Decision Making
Source: Front Genet. 2019 Jun 21;10:575. doi: 10.3389/fgene.2019.00575 (PMC6598594; doi:10.3389/fgene.2019.00575)
Supplement: Supplementary file 2 [file Data_Sheet_2.ZIP]

Archive with 40 entries (37 files):
- ServerFolder/
- ServerFolder/Dijkstra.py
- __MACOSX/
- __MACOSX/ServerFolder/
- __MACOSX/ServerFolder/._Dijkstra.py
- ServerFolder/10-defineMC.py
- __MACOSX/ServerFolder/._10-defineMC.py
- ServerFolder/6-MCEdges.c
- __MACOSX/ServerFolder/._6-MCEdges.c
- ServerFolder/1-cyto2Bool.py
- __MACOSX/ServerFolder/._1-cyto2Bool.py
- ServerFolder/.DS_Store
- __MACOSX/ServerFolder/._.DS_Store
- ServerFolder/Utility2.py
- __MACOSX/ServerFolder/._Utility2.py
- ServerFolder/4-simplifyNet.py
- __MACOSX/ServerFolder/._4-simplifyNet.py
- ServerFolder/DTMCTM.txt
- __MACOSX/ServerFolder/._DTMCTM.txt
- ServerFolder/8-selectGenes.py
- __MACOSX/ServerFolder/._8-selectGenes.py
- ServerFolder/BN.txt
- __MACOSX/ServerFolder/._BN.txt
- ServerFolder/2-combineNets.py
- __MACOSX/ServerFolder/._2-combineNets.py
- ServerFolder/3-connectedComponents.py
- __MACOSX/ServerFolder/._3-connectedComponents.py
- ServerFolder/UserGuide.pdf
- __MACOSX/ServerFolder/._UserGuide.pdf
- ServerFolder/9-findEdges.py
- __MACOSX/ServerFolder/._9-findEdges.py
- ServerFolder/5-fixedPoints.c
- __MACOSX/ServerFolder/._5-fixedPoints.c
- ServerFolder/7-computeTopologicalParameters.py
- __MACOSX/ServerFolder/._7-computeTopologicalParameters.py
- ServerFolder/DTMCNodes.txt
- __MACOSX/ServerFolder/._DTMCNodes.txt
- ServerFolder/11-simulateMC.py
- __MACOSX/ServerFolder/._11-simulateMC.py
- __MACOSX/._ServerFolder
