# Supplementary material for: Identification via Numerical Computation of Transcriptional Determinants of a Cell Phenotype Decision Making
Source: Front Genet. 2019 Jun 21;10:575. doi: 10.3389/fgene.2019.00575 (PMC6598594; doi:10.3389/fgene.2019.00575)
Supplement: Supplementary file 2 [file Data_Sheet_2.ZIP › ServerFolder/Dijkstra.py]

from collections import namedtuple
from collections import deque
import numpy as np
import numpy.linalg as lin
from pprint import pprint as pp
 
# init and dijkstra taken from RosettaCode
 
inf = float('inf')
Edge = namedtuple('Edge', 'start, end, cost')
 
class Graph():
	def __init__(self, edges):
		self.edges = edges2 = [Edge(*edge) for edge in edges]
		self.vertices = set(sum(([e.start, e.end] for e in edges2), []))
	#	print len(self.vertices)
		self.ADJmatrix=np.zeros((len(self.vertices),len(self.vertices)))
		for iv,v in enumerate(self.vertices):
			for iv2,v2 in enumerate(self.vertices):
				if (v,v2,1) in self.edges:
					self.ADJmatrix[iv,iv2]=1
	def dijkstra(self, source, dest):
       		assert source in self.vertices
        	dist = {vertex: inf for vertex in self.vertices}
        	previous = {vertex: None for vertex in self.vertices}
		dist[source] = 0
        	q = self.vertices.copy()
        	neighbours = {vertex: set() for vertex in self.vertices}
        	for start, end, cost in self.edges:
        	    neighbours[start].add((end, cost))
			
 
		while q:
		    u = min(q, key=lambda vertex: dist[vertex])
		    q.remove(u)
		    if dist[u] == inf or u == dest:
			break
		    for v, cost in neighbours[u]:
			alt = dist[u] + cost
			if alt < dist[v]:                                  # Relax (u,v,a)
			    dist[v] = alt
			    previous[v] = u
		s, u = deque(), dest
		while previous[u]:
		    s.appendleft(u)
		    u = previous[u]
		s.appendleft(u)
		return s

	def AnalyseNetwork(self,dataDictionary):
		Eig,VI =lin.eig(self.ADJmatrix)
		for iv,v1 in enumerate(self.vertices):
			Eccentricity=0.0
			Closeness=0.0
			for v2 in self.vertices:
				if v1 !=v2:
					minPath=self.dijkstra(v1,v2)
					minPathLen=len(minPath)
					Closeness=Closeness+minPathLen
					if minPathLen>Eccentricity:
						Eccentricity=minPathLen
			dataDictionary[v1]['stats']['Eccentricity']=1.0/Eccentricity
			dataDictionary[v1]['stats']['Closeness']=1.0/Closeness
			dataDictionary[v1]['stats']['Eigenvector']=Eig[iv]
		return dataDictionary
