# Supplementary material for: Identification via Numerical Computation of Transcriptional Determinants of a Cell Phenotype Decision Making
Source: Front Genet. 2019 Jun 21;10:575. doi: 10.3389/fgene.2019.00575 (PMC6598594; doi:10.3389/fgene.2019.00575)
Supplement: Supplementary file 2 [file Data_Sheet_2.ZIP › ServerFolder/10-defineMC.py]

import os
import numpy as np
from tempfile import TemporaryFile


def loadFile(fileName):
	out={}
	with open(fileName) as F:
		for l in F.readlines():
			if len(l)>1:
				start=int(l.split(':')[0])
				end=int(l.split(',')[0].split(':')[1])
				times=float(l.split(',')[1])
				iterations=[int(x) for x in l.split('[')[1].split(']')[0].split(',')]
				configuration=[int(x) for x in l.split('[')[2].split(']')[0].split(',')]
				if start not in out:
					out[start]={}
				if end in out[start]:
					out[start][end]['times']+=times
					out[start][end]['iterations'].append(getWeightedAverage(iterations))
				else:
					out[start][end]={}
					out[start][end]['times']=times
					out[start][end]['iterations']=getWeightedAverage(iterations)
					if end in out:
						out[end]['configuration']=configuration
					else:
						out[end]={'configuration':configuration}
	return out 	
		
def findNumber(iterations, i):
	out=0
	for i2 in iterations:
		if i==i2:
			out+=1
	return out


def getWeightedAverage(iterations):
	weights=[]
	for i in iterations:
		weights.append(findNumber(iterations,i))
	return np.average(iterations, weights=weights)	


def found(dict1,element):
	out=0
	ind=0
	val=str(element['configuration'])
	for d in dict1:
		if str(dict1[d]['configuration'])==val:
			out=1
			ind=d
			break
	return ind,out
	
def combineDict(dict1,dict2,perc):
	temp={}
	index=len(dict1)
	if len(dict1)==0:
		temp[perc]=dict2
		return temp
	else:
		for d1 in dict1:
			for d2 in dict2:
				ind,f=found(dict1[d1],dict2[d2])
				if f:
					temp[ind]={}
					for dd in dict2[d2]:
						if type(dd)== int:
							ind2,f2=found(dict1[d1],dict2[dd])
							if f2:
								try:
									temp[ind][ind2]+=dict2[d2][dd]
								except:
									temp[ind][ind2]=dict2[d2][dd]
							else:
								temp[ind][index]=dict2[d2][dd]
								temp[index]={'configuration':dict2[dd]['configuration']}
								index+=1
				else:
					temp[index]={'configuration':dict2[d2]['configuration']}
					index+=1
					for dd in dict2[d2]:
						if type(dd)==int:
							ind2,f2=found(dict1[d1],dict2[dd])
							if f2:
								try:
									temp[ind][ind2]+=dict2[d2][dd]
								except:
									temp[ind][ind2]=dict2[d2][dd]
							else:
								temp[ind][index]=dict2[d2][dd]
								temp[index]={'configuration':dict2[dd]['configuration']}
								index+=1
	dict1[perc]=temp
	return dict1
		
	
def setDict(dictionary):
	out={}
	for d in dictionary:
		if str(dictionary[d]['configuration']) not in out:
			out[str(dictionary[d]['configuration'])]={}
		for d2 in dictionary[d]:
			if type(d2)==int:
				if str(dictionary[d2]['configuration']) in out[str(dictionary[d]['configuration'])]:
					out[str(dictionary[d]['configuration'])][str(dictionary[d2]['configuration'])]+=dictionary[d][d2]
				else:
					out[str(dictionary[d]['configuration'])][str(dictionary[d2]['configuration'])]=dictionary[d][d2]
	return out					

def computeDistance(c1,c2,dist):
	if dist=='uniform':
		return 1
	elif dist=='proportional':
		v1=[int(x) for x in c1.split('[')[1].split(']')[0].split(',')]
		v2=[int(x) for x in c2.split('[')[1].split(']')[0].split(',')]
		diff=0
		for vv, v in enumerate(v1):
			diff+=np.absolute(v-v2[vv])
		return (diff+0.0)/len(v1)

def computePercentages(dati):
	out={}
	for d in dati:
		out[d]={}
		total=computeTotalTransitions(dati[d])
		for d2 in dati[d]:
			distance=computeDistance(d,d2, 'proportional')
			if d==d2:
				out[d][d2]=-1
			else:
				C=distance*dati[d][d2]['iterations']
				out[d][d2]=((dati[d][d2]['times']+0.0)/total)/C
	for o in out:
		total=0
		for o2 in out[o]:
			if out[o][o2]!=-1:
				total+=out[o][o2]
		if total>1:
			for o2 in out[o]:
				if out[o][o2]!=-1:
					out[o][o2]=(out[o][o2]+0.0)/total
				else:
					out[o][o2]=0.0
		else:
			out[o][o]=1-total
	return out	
		

def computeTotalTransitions(dati):
	out=0
	for d in dati:
		out+=dati[d]['times']
	return out
		

def loadSelected(fileName,th):
	out=[]
	with open(fileName) as F:
		for l in F.readlines():
			if int(l.split('\n')[0].split(':')[1])<= th:
				out.append(l.split(':')[0])
	return out	

def findIndex(index,i):
	out=-1
	for ii in index:
		if index[ii]==i:
			out=ii
			break
	return out
def findIndex2(index,conf):
	out=-1
	for ii in index:
		if ii==conf:
			out=index[ii]
			break
	return out

def printOutFile(fileName, fileName2, selectedGenes, nodes, edges):
	F=open(fileName,'w')
	F.write('\t')
	for s in selectedGenes:
		F.write(s+'\t')
	F.write('\n')
	for i in xrange(0,len(nodes)):
		ind=findIndex(nodes,i)
		start=ind.split('[')[1].split(']')[0].split(',')
		F.write(str(i)+'\t')
		for s in start:
			F.write(s+'\t')
		F.write('\n')	
	F.close()
	
	print 'file1'
	F2=open(fileName2,'w')
	for i in edges:
		toWrite=''
		for e in i:
			toWrite=toWrite+str(e)+'\t'
		F2.write(toWrite+'\n')	
	F2.close()	

def defineIndexes(dati):
	out={}
	index=0
	for d in dati:
		if d not in out.keys():
			out[d]=index
			index+=1
		for d2 in dati[d]:
			if d2 not in out.keys():
				out[d2]=index
				index+=1
	return out	
	
def reduceTemp(temp, selectedRed):
	for t in temp:
		tmp=temp[t]['configuration']
		tmp2=[tmp[i] for i in selectedRed]
		temp[t]['configuration']=tmp2
	return temp


def indexesReduced(selectedAll,selectedRed):
	out=[]
	for s in selectedRed:	
		for sss,ss in enumerate(selectedAll):
			if s==ss:
				out.append(sss)
				break
	return out

def getNodesEdges(datiPerc):
	out1={}
	index=0
	for d in datiPerc:	
		if d not in out1:
			out1[d]=index
			index+=1
		for d2 in datiPerc[d]:
			if d2 not in out1:
				out1[d2]=index
				index+=1
	out2=[]
	for o in out1:
		temp=len(out1)*[0]
		for d in datiPerc[o]:
			temp[out1[d]]=datiPerc[o][d]
		out2.append(temp)
	return out1,out2
			
fileData='path and name of the edges file (output of 9-findEdges.py)'
folderOut='path of the output files'
selectedFile='path and name of the file containing the signature'
selectedGenes=loadSelected(selectedFile,1)
temp=loadFile(fileData)
temp2=setDict(temp)
datiPerc=computePercentages(temp2)
nodes,edges=getNodesEdges(datiPerc)
printOutFile(folderOut+'Nodes.txt',folderOut+'TransitionMatrix.txt',selectedGenes,nodes,edges)
