# Supplementary material for: Identification via Numerical Computation of Transcriptional Determinants of a Cell Phenotype Decision Making
Source: Front Genet. 2019 Jun 21;10:575. doi: 10.3389/fgene.2019.00575 (PMC6598594; doi:10.3389/fgene.2019.00575)
Supplement: Supplementary file 2 [file Data_Sheet_2.ZIP › ServerFolder/1-cyto2Bool.py]

import csv
import numpy as np
import Dijkstra
import Utility2
from pprint import pprint as pp
from os import listdir

folder='FolderName'
Graph=Utility2.Graph(folder)
print 'net created'
#Graph.simplifyNet()
#print Graph.substitute
#print 'net simplified'
Graph.misc()
#Graph.isolateMajorComponent()
#print 'Major component'
#print Graph.CCDict

#print Graph.outData['ACE']['data']
#Graph.statistics()
#print 'statistics'
#Graph.selectGenes()
#print 'genes selected'
Graph.outputFile()
print 'outputFile created'
