# Supplementary material for: Identification via Numerical Computation of Transcriptional Determinants of a Cell Phenotype Decision Making
Source: Front Genet. 2019 Jun 21;10:575. doi: 10.3389/fgene.2019.00575 (PMC6598594; doi:10.3389/fgene.2019.00575)
Supplement: Supplementary file 2 [file Data_Sheet_2.ZIP › ServerFolder/Utility2.py]

import numpy.random as random
import numpy as np
import csv
import Dijkstra
import itertools
import os
import matplotlib.pyplot as plt
from scipy.cluster.vq import whiten,kmeans2


class Graph():
	def __init__(self,folder):
		'''
		Loads the data 
		'''
		self.folder=folder # this folder must contain a folder for each network to analyse each containing the csv files describing the network and named as *_Kegg or *_Reactome.
		self.files=os.listdir(folder)
		typeFile=folder.split('_')[1]
		self.outData={}
		self.net=[]
		self.complexes=set()
		# In this dictionary every reaction coded in the Kegg (and Reactome) db is associated to a "standard behaviour":
		# 1. direct proportionality
		# 2. indirect proportionality
		# 3. complex formation
		# 4. complex dissociation
		# 5. remove interaction
		# 6. undetermined (asks the user to indicate one of the previous behaviours.  
		self.reactions={'input': self.askUser,'remove':self.removeInteraction,'catalyze':self.complexFormation,
		'complex':self.complexFormation, 'activate':self.expressionDirect,'inhibit':self.expressionReverse,
		'reaction':self.complexFormation, 'activation':self.expressionDirect, 'inhibition':self.expressionReverse,
		'binding/association':self.complexFormation,'ubiquitination':self.askUser,'phosphorylation':self.askUser,
		'expression':self.expressionDirect, 'dissociation':self.complexDissociation,'indirect effect':self.askUser,
		'repression':self.expressionReverse, 'state change':self.complexFormation,'missing interaction':self.removeInteraction, 
		'dephosphorylation':self.askUser}
		for f in self.files:
			if 'Reactome' in typeFile:
				if 'Out' in f and not f.startswith('.'):
					with open(self.folder+f) as F:
						fileReader=csv.reader(F)
						for ir, row in enumerate(fileReader):
							if 'unknown' not in row[2] and ir!=0:
								r=row[2].split(';')[0]
								genes=row[6].split('(FI)')
								gene1=genes[0].split('...')[0].strip()
								gene2=genes[1].split('...')[0].strip()
								if 'by' in r:
									self.reactions[r](gene1,gene2)
								else:
									self.reactions[r](gene2,gene1)
			elif 'Kegg' in typeFile:
				if not f.startswith('.'):
					with open(self.folder+f+'/Nodes.csv') as F:  
						ID={}
						fileReader=csv.reader(F)
						for ir, row in enumerate(fileReader):
							if ir>0:
								for it, t in enumerate(row):
									if '#0' in t:
										indId=row[it-1]
									if 'http' in t:
										indGene=row[it-1]
										indtype=row[it+1]
								if 'path' not in indtype:
									ID[indId]=indGene.split('...')[0]
					with open(self.folder+f+'/EdgesMod.txt') as F:
						for ir, row in enumerate(F.readlines()):
								temp=row.split()
								typeReaction=temp[0]
								nTerms=len(temp)-1
								reagents=[ID[i] for i in temp[1:]]
								self.reactions[typeReaction](reagents)
						
						
					for o in self.outData:
						if len(self.outData[o]['data'])==0:
							self.outData[o]['data']=set([o])
						'''
							if ir>0:
								print row
								for it,t in enumerate(row):
 									if 'PP' in t or 'GE' in t:
										if row[it-3] in ID.keys():
											gene1=ID[row[it-3]]
										else:
											print f,'gene1',row[it-3]
										if row[it-2] in ID.keys():
											gene2=ID[row[it-2]]
										else:
											print f,'gene2',row[it-2]
									if 'pp' in t or 'pd' in t:
										r=row[it-2]
								if len(r)>0:
									if 'by' in r:
										self.reactions[r](gene1,gene2)
									else:
										self.reactions[r](gene2,gene1)

		for k in self.outData.keys():
			if len(self.outData[k]['data'])==0:
				self.outData[k]['data']=set([k])
			if len(self.outData[k]['data'])==1:
				if 'complex' in str(self.outData[k]['data']):
					self.outData[k]['data'].add(k)
		toAdd=[]
		for ic1,c1 in enumerate(self.complexes):
			for ic2,c2 in enumerate(self.complexes):
				if ic1-ic2 !=0 and set(c1).intersection(c2):
					toAdd.append(tuple(set(c1).union(c2)))
		L1=len(toAdd)
		L2=0
		self.maxlen=0
		while L1-L2>0:
			tmp=[]
			L1=len(toAdd)
			for ic1,c1 in enumerate(toAdd):
				for ic2,c2 in enumerate(toAdd):
					if ic1-ic2 !=0 and set(c1).intersection(c2):
						tmp.append(tuple(set(c1).union(c2)))
			for t in tmp:
				if t not in toAdd:
					toAdd.append(t)
			L2=len(toAdd)
					
		for a in toAdd:
			self.complexes.add(tuple(np.sort(a)))
			nome='complex-'
			length=0
			aL=list(a)
			aL.sort()
			for a2 in aL:
				nome=nome+a2+'-'
				length=length+1
			if length>self.maxlen:
				self.maxlen=length
			nome=nome[:-1]
			self.outData.setdefault(nome,{'data': set(),'undirected':set(),'stats':{'lenCC':0,'inDeg':0,'outDeg':0}})
			[self.outData[nome]['data'].add(g) for g in a]
		'''


	def askUser(self,genes):
		'''
		Executed when the kind of relation is not otherwise formalized
		'''
		
		string='Which kind of reaction connects '+genes+' ? Options: [expressionDirect,expressionReverse,complexFormation,complexDissociation,disregard]'
		react=raw_input(string)
		if 'expressionDirect' in react:
			self.expressionDirect(genes)
		elif 'expressionReverse' in react:
			self.expressionReverse(genes)
		elif 'complexFormation' in react:
			self.complexFormation(genes)
		elif 'complexDissociation' in react:
			self.complexDissociation(genes)
		else:
			print react
	def clusterKmeans(self):
		'''
		Function that clusterizes the parameters, each parameter is used singularly to cluster the data.
		'''
		parameters=[self.inDeg,self.outDeg,self.Eccentricity,self.Eigenvector, self.Closeness]
		self.clusters=[]
		for p in parameters:
			condition=0
			while condition==0:     
				centroid,label=kmeans2(whiten(np.transpose(np.asarray(p))),2)
				if (1 in label and 0 in label):
					condition=1
			if centroid[0]<centroid[1]:
				self.clusters.append(label)
			else:
				self.clusters.append(np.array([abs(l-1) for l in label]))
	
	def complexDissociation(self,components):
		'''
		Complex dissociation reaction
		'''
		genes=components
		components.sort()
		components='-'.join(components)
		name='complex-'+components
		print name
		self.outData.setdefault(name,{'data': set(),'undirected':set(),'stats':{'lenCC':0,'inDeg':0,'outDeg':0}})
		self.complexes.add(name)
		if not self.complexes.intersection(set(name)):
			self.net.append((name,1))
		for g in genes:
			self.outData.setdefault(g,{'data':set(),'undirected':set(),'stats':{'lenCC':0,'inDeg':0,'outDeg':0}})
			self.outData[g]['data'].add(name)
			self.outData[name]['data'].add(g)


	def complexFormation(self,components):
		'''
		complex formation reaction
		'''
		genes=components
		components.sort()
		components='-'.join(components)
		print components
		name='complex-'+components
		self.outData.setdefault(name,{'data': set(),'undirected':set(),'stats':{'lenCC':0,'inDeg':0,'outDeg':0}})
		for g in genes:
			self.outData.setdefault(g,{'data':set(),'undirected':set(),'stats':{'lenCC':0,'inDeg':0,'outDeg':0}})
			self.outData[name]['data'].add(g)
		self.complexes.add(name)
		if not self.complexes.intersection(set(name)):
			self.net.append((name,1))

	def complexPermutation(self,lunghezza,missing,notSingleGene):
		'''
		function called by the outputFile function that determines all the possible combinations for the formation of one complex
		''' 
		comboList=list(itertools.combinations(missing,lunghezza))
		result=[]
		for c in comboList:
			Opt=()
			c2=sorted(list(c))							
			name='complex-'
			for cc2 in c2:
				name=name+str(cc2)+'-'
			if name[:-1] in notSingleGene:
				Opt=Opt+(name[:-1],) #.append(name[:-1])
				missing2=list(set(missing).difference(set(c2)))
				if missing2:
					lunghezza2=len(missing2)
					while lunghezza2>1:
						rtemp=complexPermutation(lunghezza2,missing2,notSingleGene)
						Opt=Opt+(rtemp,) #.append(rtemp)	
						lunghezza2=lunghezza2-1
					if lunghezza2==1:
						Opt=Opt+(missing2[0],) #.append(missing2)
						result.append(Opt)
				else:
					result.append(Opt)
		return result


	def connectedComponents(self):
		'''
		function that computes the connected components of a graph
		'''
		nodesAll=set(self.outData.keys())
		K=0
		self.CCDict={}
 		while nodesAll:
 			index=nodesAll.pop()
 			CC=set([index])
 			neighbours=set(self.outData[index]['undirected'])
			print neighbours
			for i in neighbours:
				if i.startswith('!'):
 					i=i.split('!')[1]
 				CC.add(i)
 			while neighbours:
 				indexN=neighbours.pop()
				if indexN.startswith('!'):
 					indexN=indexN.split('!')[1]
 				nodesAll.discard(indexN)
				neighboursN=self.outData[indexN]['undirected']
 				for i in neighboursN:
					if i.startswith('!'):
						i=i.split('!')[1]
					CC.add(i)
					if i in nodesAll:
						neighbours.add(i)
			self.CCDict[K]={}
			self.CCDict[K]['genes']=CC
			self.CCDict[K]['length']=len(CC)
			K=K+1
			
	def expressionDirect(self,genes):
		'''
		direct proportionality relation
		'''
		gene1=genes[1]
		gene2=genes[0]
 		uno=self.outData.setdefault(gene1,{'data':set(),'undirected':set(),'stats':{'lenCC':0,'inDeg':0,'outDeg':0}})
 		due=self.outData.setdefault(gene2,{'data':set(),'undirected':set(),'stats':{'lenCC':0,'inDeg':0,'outDeg':0}})
 		uno['data'].add(gene2)
		self.net.append((gene2,gene1,1))
	
	def expressionReverse(self,genes):
		'''
		inverse proportionality relation
		'''
		gene1=genes[1]
		gene2=genes[0]
 		uno=self.outData.setdefault(gene1,{'data':set(),'undirected':set(),'stats':{'lenCC':0,'inDeg':0,'outDeg':0}})
 		due=self.outData.setdefault(gene2,{'data':set(),'undirected':set(),'stats':{'lenCC':0,'inDeg':0,'outDeg':0}})
		uno['data'].add('!'+gene2)
 		self.net.append((gene2,'!'+gene1,1))
	def isolateMajorComponent(self):
		'''
		function that divides the network according to the connected components
		'''
		self.connectedComponents()
		self.outDataCC={}
		self.netCC={}
		for i in self.CCDict.keys():
			self.netCC[i]=[]
			self.outDataCC[i]={}
			for j in self.CCDict[i]['genes']:
				self.outData[j]['stats']['lenCC']=self.CCDict[i]['length']
				self.outDataCC[i][j]=self.outData[j]
				for g1,g2,w in self.netFinal:
					if (g1==j or g2==j):
						self.netCC[i].append((g1,g2,w))


	def misc(self):
		'''
		creates the final network (tuple) the undirected graph and the in-out degree
		'''
		self.netFinal=[]
		for k in self.outData.keys():
			self.outData[k]['stats']['inDeg']=len(self.outData[k]['data'])
			for k2 in self.outData[k]['data']:
				if k2.startswith('!'):
					tmp=k2.split('!')[1]
				else: 
					tmp=k2
				self.netFinal.append((tmp,k,1))
				print tmp,k
				self.outData[tmp]['stats']['outDeg']=self.outData[tmp]['stats']['outDeg']+1
		for i in self.outData.keys():
			neighboursDirected=self.outData[i]['data']
			for nD in neighboursDirected:
				if nD.startswith('!'):
					nD=nD.split('!')[1]
				self.outData[i]['undirected'].add(nD)
				self.outData[nD]['undirected'].add(i)

	def outputFile(self):
		'''
		creates the output file for attractors computation
		''' 
		IDS={}
		for ii,i in enumerate(self.outData.keys()):
			IDS[i]=ii+1
		fileBLIF=self.folder+'BNetwork.txt'
		fileOut=open(fileBLIF,'w')
		fileOut.write('.v '+str(len(IDS))+'\n')
		for ii,i in enumerate(self.outData):
			headline='.n '+str(ii+1)+' '+str(len(self.outData[i]['data']))
 			catToHeadline=''
			catToComment=''
			matrix=list(itertools.product('01',repeat=len(self.outData[i]['data'])))
			for item in self.outData[i]['data']:
				catToComment=catToComment+item+','
				if item.startswith('!'):
					item=item.split('!')[1]
				catToHeadline=catToHeadline+' '+str(IDS[item])
			fileOut.write('# ' + str(ii+1)+' '+str(i)+':'+catToComment[:-1]+'\n')
			fileOut.write(headline+catToHeadline+'\n')
 			if len(self.outData[i]['data'])==1: # buffer
				for ij,j in enumerate(self.outData[i]['data']):
					for m in matrix:
						caseString= ''.join(m)+' '
						if j.startswith('!'):
							caseString =caseString+ str(abs(int(caseString)-1))
						else:
							caseString=caseString+ caseString
						fileOut.write(caseString+'\n')
			else:
				if 'complex' in i: # complex
					In=i.split('-')
					if len(In)> len(self.outData[i]['data']): # one option	
						for m in matrix:
							caseString=''.join(m)+' '
							resultVect=[]
							for ij,j in enumerate(self.outData[i]['data']):
								print(j)
								if j.startswith('!'):
									resultVect.append(bool(abs(int(m[ij])-1)))
								else:
									resultVect.append(bool(int(m[ij])))
							result=all(resultVect)
							if result:
								caseString=caseString+'1'
							else:
								caseString=caseString+'0'
							
							fileOut.write(caseString+'\n')
					else: # multiple options
						singleGene={}
						notSingleGene={}
						for ij,j in enumerate(self.outData[i]['data']):
							if not 'complex' in j:
								singleGene[j]=ij
							else:
								notSingleGene[j]=ij
						Results=dict.fromkeys(notSingleGene.keys())
						AllGene=dict(singleGene.items()+notSingleGene.items())
						for complexes in notSingleGene.keys():
							tmp=complexes.split('-')[1:]
							missing=list(set(singleGene.keys()).difference(tmp))
							lunghezza=len(missing)
							result=[]
							while lunghezza>1:
								res=self.complexPermutation(lunghezza,missing,notSingleGene.keys())
								result=result+res
								lunghezza=lunghezza-1
							if lunghezza==1:
								result.append(missing)
							Results[complexes]=result
						for m in matrix:
							for r in Results:
								caseString=''.join(m)+' '
								start=[]
								for sg in singleGene:
									if sg.startswith('!'):
										start.append(bool(abs(int(m[singleGene[sg]])-1)))
									else:
										start.append(bool(int(m[singleGene[sg]])))
								resultVect=[all(start)]
								if r:
									if complexes.startswith('!'):
										partial=[bool(abs(int(m[notSingleGene[complexes]])-1))]
									else:
										partial=[bool(int(m[notSingleGene[complexes]]))]
									for r2 in Results[r]:
										partial2=[]
										if len(r2)==1:
											gene=str(r2).split("'")[1]
											if gene.startswith('!'):
												partial2.append(bool(abs(int(m[AllGene[gene]])-1)))
											else:
												partial2.append(bool(int(m[AllGene[gene]])))
										else:
											for r3 in r2:
												if r3.startswith('!'):
													partial2.append(bool(abs(int(m[AllGene[r3]])-1)))
												else:
													partial2.append(bool(int(m[AllGene[r3]])))
										resultVect.append(all(partial+partial2))
								result=any(resultVect)
								if result:
									caseString=caseString+ '1'
								else:
									caseString=caseString+ '0'
							fileOut.write(caseString+'\n')
				else: #neither complex nor buffer
					for m in matrix:
						caseString=''.join(m)+' '
						resultVect=[]
						for ij,j in enumerate(self.outData[i]['data']):
							if j.startswith('!'):
								resultVect.append(bool(abs(int(m[ij])-1)))
							else:
								resultVect.append(bool(int(m[ij])))
						if sum(resultVect)>=len(resultVect)/2:
							caseString=caseString+ '1'
						else:
							caseString=caseString+ '0'
						fileOut.write(caseString+'\n')

		fileOut.close()

	def removeInteraction(self,genes):
		'''
		function used to remove the interaction between two nodes
		'''
		for g in genes:
 			self.outData.setdefault(g,{'data':set(),'undirected':set(),'stats':{'lenCC':0,'inDeg':0,'outDeg':0}})
	
	def selectGenes(self,fileOutput=True):
		'''
		function that selects the main genes of the network
		'''
		self.clusterKmeans()
		self.score=np.zeros_like(self.clusters[0])
		for i in xrange(0,len(self.clusters)):
			self.score=self.score+self.clusters[i]
		scoreMean=np.mean(self.score)
		scoreStd=np.std(self.score)
		print scoreMean,scoreStd
		self.selected=[]
		for ig,g in enumerate(self.genes):
			if abs(self.score[ig])>abs(scoreMean+scoreStd):
				self.selected.append(g)
				print g,self.score[ig]
		print 'The algorithm has selected '+str(len(self.selected))+' genes ('+str((float(len(self.selected))/float(len(self.genes)))*100)+'% of the total number of genes)'
		if fileOutput:
			selectedFile=self.folder+'selectedGenes.txt'
			fileOut=open(selectedFile,'w')
			for s in self.selected:
				fileOut.write(s+'\n')
			fileOut.close()	

	def simplify_iteration(self):
		'''
		one iteration of the simplification algorithm
		'''
 		for i in self.outData.keys():
			if len(self.outData[i]['data'])==1 and len(set([i])-self.outData[i]['data'])!=0: # Buffers
				self.substitute[i]=str(self.outData[i]['data']).split("'")[1]
				self.outData.pop(i)
 		toRemove=set()
		for i in self.outData.keys():
			for j in self.substitute.keys():
				if j in self.outData[i]['data']:
					self.outData[i]['data'].remove(j)
					toAdd=self.substitute[j]
					while toAdd in self.substitute.keys():
						toAdd=self.substitute[toAdd]
					self.outData[i]['data'].add(toAdd) 
					if 'complex' in i:
						tmp=i.split('-')
						nome='complex'
						for t in tmp:
							if t==j:
								nome=nome+toAdd+'-'
							else:
								nome=nome+t+'-'
						nome=nome[:-1]
						toRemove.add(i)
				if '!'+j in self.outData[i]['data']:
					self.outData[i]['data'].remove('!'+j)
					toAdd=self.substitute[j]
					while toAdd in self.substitute.keys():
						toAdd=self.substitute[toAdd]
					self.outData[i]['data'].add('!'+toAdd) 
					if 'complex' in i:
						tmp=i.split('-')
						nome='complex'
						for t in tmp:
							if t==j:
								nome=nome+'!'+toAdd+'-'
							else:
								nome=nome+t+'-'
						nome=nome[:-1]
						toRemove.add(i)
			temp=set()
			for j in self.outData[i]['data']:
				if j.startswith('!!'):
					j=j.split('!!')[1]
				try:
					check=j.split('!')[1] #controlla che lo stesso gene negato non regoli lo stesso gene
				except:
					check='!'+j
				if check not in self.outData[i]['data']:
					temp.add(j)
			self.outData[i]['data']=temp
					
		for ii in toRemove:
			self.outData.pop(ii)


	def simplifyNet(self):
		'''
		simplification algorithm
		'''
		L1=len(self.outData.keys())
		L2=0
		self.substitute={}
		while L1-L2>0:
			L1=len(self.outData.keys())
			self.simplify_iteration()
			L2=len(self.outData.keys())
			self.netout=[]
		for start,end,weight in self.net:
			if start in self.substitute.keys():
				if start.startswith('!'):
					start=self.substitute[start].split('!')[1]
				else:
					start=self.substitute[start]
			if end in self.substitute.keys():
				if end.startswith('!'):
					end=self.substitute[end].split('!')[1]
				else:
					end=self.substitute[end]
			if (start,end,weight) not in self.netout:
				self.netout.append((start,end,weight))
		for k in self.outData.keys():
			if len(self.outData[k]['data'])>1:
				ind=2
				while ind<self.maxlen:
					tmp=list(itertools.combinations(self.outData[k]['data'],ind))	
					toRemove=set()
					for t in tmp:
						t=tuple(np.sort(t))
						if t in self.complexes:
							if len(k.split('-'))-1 != ind:
								nome='complex-'
								tL=list(t)
								tL.sort()
								for t2 in tL:
									nome=nome+t2+'-'
									toRemove.add(t2)
								self.outData[k]['data'].add(nome[:-1])
						if '!' in str(t):
							if len(str(t).split('!'))>len(t):
								tN=[]
								for tt2 in t:
									tN.append(tt2.split('!')[1])
								tN=tuple(tN)

								if tN in self.complexes:
									if len(k.split('-'))-1 != ind:
										nome='!complex-'
										tL=list(tN)
										tL.sort()
									for t2 in tL:
										nome=nome+t2+'-'
										toRemove.add(t2)
									self.outData[k]['data'].add(nome[:-1])
							
					ind=ind+1

	def statistics(self):
		'''
		function that computes Eccentricity, Closeness and Eigenvector of each node
		'''
		tot=len(self.outData)+0.0
		self.genes=[]	
		self.inDeg=[]
		self.outDeg=[]
		self.Eccentricity=[]
		self.Closeness=[]
		self.Eigenvector=[]
		self.inputs=0
		self.outputs=0
		for i in self.netCC.keys():
			if len(self.netCC[i])>1:
				self.Dgraph=Dijkstra.Graph(self.netCC[i])
				self.outDataCC[i]=self.Dgraph.AnalyseNetwork(self.outDataCC[i])	
				for j in self.outDataCC[i].keys():
					self.outDataCC[i][j]['stats']['Eccentricity']=self.outDataCC[i][j]['stats']['Eccentricity']*(self.outDataCC[i][j]['stats']['lenCC']/tot)
					self.outDataCC[i][j]['stats']['Closeness']=self.outDataCC[i][j]['stats']['Closeness']*(self.outDataCC[i][j]['stats']['lenCC']/tot)
					self.outDataCC[i][j]['stats']['Eigenvector']=self.outDataCC[i][j]['stats']['Eigenvector']*(self.outDataCC[i][j]['stats']['lenCC']/tot)
					self.genes.append(j)
					self.inDeg.append(self.outDataCC[i][j]['stats']['inDeg'])
					self.outDeg.append(self.outDataCC[i][j]['stats']['outDeg'])
					self.Eccentricity.append(self.outDataCC[i][j]['stats']['Eccentricity'])
					self.Closeness.append(self.outDataCC[i][j]['stats']['Closeness'])
					self.Eigenvector.append(self.outDataCC[i][j]['stats']['Eigenvector'])
					if self.outDataCC[i][j]['stats']['inDeg']==1:
						self.inputs=self.inputs+1
					if self.outDataCC[i][j]['stats']['outDeg']==0:
						self.outputs=self.outputs+1
			#print 'n nodes', self.length
			print 'inputs', self.inputs
			print 'outputs', self.outputs
			inDegAve=np.mean(self.inDeg)
			inDegStd=np.std(self.inDeg)
			outDegAve=np.mean(self.outDeg)
			outDegStd=np.std(self.outDeg)
			EccentricityAve=np.mean(self.Eccentricity)
			EccentricityStd=np.std(self.Eccentricity)
			ClosenessAve=np.mean(self.Closeness)
			ClosenessStd=np.std(self.Closeness)
			EigenvectorAve=np.mean(self.Eigenvector)
			EigenvectorStd=np.std(self.Eigenvector)
			print 'indeg',inDegAve,inDegStd
			print 'outdeg',outDegAve,outDegStd
			print 'Eccentricity',EccentricityAve,EccentricityStd
			print 'Closeness',ClosenessAve,ClosenessStd
			print 'Eigenvector',EigenvectorAve,EigenvectorStd
			self.inDeg=[abs(i-inDegAve) for i in self.inDeg]
			self.outDeg=[abs(i-outDegAve) for i in self.outDeg]
			self.Eccentricity=[abs(i-EccentricityAve) for i in self.Eccentricity]
			self.Closeness=[abs(i-ClosenessAve) for i in self.Closeness]
			self.Eigenvector=[abs(i) for i in self.Eigenvector]
			f,ax=plt.subplots(5,1)
			ax[0].plot(np.sort(self.inDeg),np.cumsum(np.sort(self.inDeg)))
			ax[1].plot(np.sort(self.outDeg),np.cumsum(np.sort(self.outDeg)))
			ax[2].plot(np.sort(self.Eccentricity),np.cumsum(np.sort(self.Eccentricity)))
			ax[3].plot(np.sort(self.Closeness),np.cumsum(np.sort(self.Closeness)))
			ax[4].plot(np.sort(self.Eigenvector),np.cumsum(np.sort(self.Eigenvector)))
	
