# Supplementary material for: Identification via Numerical Computation of Transcriptional Determinants of a Cell Phenotype Decision Making
Source: Front Genet. 2019 Jun 21;10:575. doi: 10.3389/fgene.2019.00575 (PMC6598594; doi:10.3389/fgene.2019.00575)
Supplement: Supplementary file 2 [file Data_Sheet_2.ZIP › ServerFolder/4-simplifyNet.py]

def readNet(fileNet):
    out={}
    with open(fileNet) as F:
        for r in F.readlines():
            if '#' in r:
                ash=r
            if '$' in r:
                ID= int(r.split('=')[0].split('$')[1])
                out[ID]={'ash':ash, 'dollar':r}
    return out

def readCC(fileCC):
    out={}
    with open(fileCC) as F:
        for r in F.readlines():
            if 'Connected Component' in r:
                ID=int(r.split('Component')[1].split(':')[0])
                out[ID]=[]
            else:
                out[ID].append(int(r.split('\n')[0]))
    return out
            
def printCC(Net,CC,folderOut):
    for c in CC:
        fileOut=folderOut+'NetCC_'+str(c)+'.txt'
        with open(fileOut,'w') as F:
            F.write('.v '+str(len(CC[c]))+'\n')
            for cc in CC[c]:
                F.write(Net[cc]['ash'])
                F.write(Net[cc]['dollar'])

            

fileCC='add path of the connected components file'
fileNet='add path of the network file'
folderOut='add path output folder'


Net=readNet(fileNet)
CC=readCC(fileCC)
printCC(Net,CC,folderOut)
