# Supplementary material for: Identification via Numerical Computation of Transcriptional Determinants of a Cell Phenotype Decision Making
Source: Front Genet. 2019 Jun 21;10:575. doi: 10.3389/fgene.2019.00575 (PMC6598594; doi:10.3389/fgene.2019.00575)
Supplement: Supplementary file 2 [file Data_Sheet_2.ZIP › ServerFolder/DTMCTM.txt]

0.512076772457	0.0756302521008	0.0220588235294	0.360822387207	0.0294117647059	0	0	0	0	0	0	0	0	0	0	0	0	0	0	0	0	0	0	0	0	0	0	0	0	0	0	0	0	0	0	0	0	0	0	0	0	0	0	0	0	0	0	0	0	0
0	0.0246367514992	0.0244316899819	0.543394238122	0.0518832846146	0.218047653198	0.00033844765343	0.0270606454247	0.00162454873646	0.00135379061372	0.0234145677992	0.00216606498195	0.000676895306859	0.00108303249097	0.000541516245487	0.00203068592058	0.00110764686577	0.00240673886883	0.00203068592058	0.00243682310469	0.00162454873646	0.0272503698034	0.00343499110943	0.0298515829962	0.00256507695231	0.000928313563693	0.00154718927282	0.00162454873646	0.000507671480144	0	0	0	0	0	0	0	0	0	0	0	0	0	0	0	0	0	0	0	0	0
0	0.0789473684211	0	0.285872576177	0.0451127819549	0	0	0.0197368421053	0	0	0	0	0	0	0	0	0	0	0	0	0	0.0526315789474	0	0	0	0	0	0	0	0.517698852394	0	0	0	0	0	0	0	0	0	0	0	0	0	0	0	0	0	0	0	0
0	0.0142405063291	0.00474683544304	0.353798481823	0.0267009493671	0	0	0.00712025316456	0	0	0.0224850099933	0	0	0	0	0	0	0.0126582278481	0	0	0.00569620253165	0.0257120253165	0	0.0258918296893	0	0	0	0	0	0	0.500949678494	0	0	0	0	0	0	0	0	0	0	0	0	0	0	0	0	0	0	0
0	0	0	0.3	0	0	0	0	0	0	0	0	0	0	0	0	0	0	0	0	0	0	0	0	0	0	0	0	0	0	0	0.7	0	0	0	0	0	0	0	0	0	0	0	0	0	0	0	0	0	0
0	0	0	0.767045454545	0	0	0	0	0.0681818181818	0	0.0409090909091	0	0	0	0	0	0	0	0	0	0	0	0	0	0	0	0	0	0	0	0	0	0	0	0	0	0	0	0	0	0	0	0	0	0	0	0	0	0	0
0	0.0178571428571	0.0357142857143	0.302795031056	0.0142857142857	0	0	0	0	0	0	0	0	0	0	0	0	0	0	0	0	0	0	0.0714285714286	0	0	0.0357142857143	0	0	0	0	0	0	0	0	0	0	0	0	0	0	0	0	0	0	0	0	0	0	0
0	0.0150550768903	0.00791365013638	0.270832692829	0.0251338447201	0	0	0.0156710022004	0.00152485630427	0.00105574324324	0.0241898933514	0.000615494036547	0	0.00043853950104	0.000730899168399	0.00200475200475	0.000974532224532	0.00224892051815	0.00155925155925	0.000389812889813	0.00112266112266	0.0193048901745	0.000974532224532	0.015305534618	0.0003465003465	0.00150895312186	0.000194906444906	0.000885594332196	0	0	0	0	0	0.00022275022275	0.0003465003465	0.000534600534601	0	0	0.000389812889813	0	0	0	0	0	0	0	0	0	0.0010963487526	0
0	0.0352635228849	0.0166409861325	0.331838507375	0.0196911196911	0	0	0.0179571293758	0.00116883116883	0.00111317254174	0.0172609208973	0	0	0.00155844155844	0	0.00155844155844	0.00194805194805	0.00111317254174	0	0	0.00233766233766	0.0143208143208	0.00233766233766	0.0186810830679	0	0	0	0.0012987012987	0	0	0	0	0	0	0.00411389852384	0	0	0	0	0	0	0	0	0	0	0	0	0	0	0
0	0.0541582775662	0	0.708055005038	0	0	0	0.0812374163493	0	0.0294002078216	0.0152445522038	0	0	0.0	0	0.00643129546098	0	0	0	0	0	0.0214376515366	0	0.0771755455318	0	0	0	0	0	0	0	0	0	0	0	0	0.00686004849172	0	0	0	0	0	0	0	0	0	0	0	0	0
0	0.0237788018433	0.00754587549305	0.279057067926	0.0155217016384	0	0	0.0150027578599	0	0	0.0237741849987	0	0	0	0	0	0	0.00255102040816	0	0	0.00127551020408	0.0224614581797	0	0.0199705164233	0	0.00170068027211	0.00127551020408	0	0	0	0	0	0	0	0.00226757369615	0	0	0.583817340853	0	0	0	0	0	0	0	0	0	0	0	0
0	0.0168606214493	0.0565326719183	0.68990675179	0.0289206492916	0	0	0.0275571447344	0.00400439759422	0.0106783935846	0.00427135743383	0	0	0.00800879518843	0	0	0.00400439759422	0	0	0	0	0.0291228915943	0	0.112123132638	0	0	0	0	0	0	0	0	0	0	0.00800879518843	0	0	0	0.0	0	0	0	0	0	0	0	0	0	0	0
0	0.0149824973533	0.00618095575608	0.206728509374	0.0151067119992	0	0	0.0150737369856	0.00118188865077	0.000948999133646	0.014069384601	0.000733550681683	0	0.000760570181714	0.00104653323014	0.0010870838097	0.00115428828989	0.000867070743551	0.00111636838673	0.0012958384976	0.000601700351601	0.0136994469434	0.00119521430386	0.0106264773815	0.00109967349253	0.00120972034746	0.000438486086187	0.00142462993917	0.00010161741045	0	0	0	0	3.04852231349e-05	0.000732243104711	7.62130578372e-05	0.000160047421458	0	0.000268086133096	0.683573392947	0.000148708405536	8.53586247777e-05	5.92768227623e-05	9.48429164197e-05	7.62130578372e-05	5.33491404861e-05	7.11321873148e-05	3.04852231349e-05	0.000311203319502	4.26793123889e-05
0	0.0310415403275	0.00653057275542	0.562801010348	0.0179227941176	0	0	0.0319539396026	0	0	0.0283613445378	0.00275735294118	0	0	0.00275735294118	0.00165441176471	0	0.00551470588235	0	0.00330882352941	0	0.0300678453947	0.00165441176471	0.041248509539	0.0126050420168	0.00551470588235	0	0.00165441176471	0	0	0	0	0.193809313125	0.00206801470588	0.0147058823529	0.00206801470588	0	0	0	0	0	0	0	0	0	0	0	0	0	0
0	0	0	0.28125	0	0	0	0.1125	0	0	0	0	0	0	0	0	0	0	0	0	0	0.25	0	0	0	0	0	0	0	0	0	0	0	0	0	0	0	0	0	0	0	0	0	0	0	0	0	0	0	0
0	0.0159263568065	0.00905635062612	0.338081896972	0.0192165347606	0	0	0.0173076923077	0.00164835164835	0.00247252747253	0.0247252747253	0.00164835164835	0	0.000883045525903	0.000706436420722	0	0	0	0	0	0	0.0249630177515	0.00247252747253	0.0191145393068	0	0	0	0	0	0	0	0	0	0	0.0021978021978	0	0	0	0	0	0	0	0	0	0	0	0.00206043956044	0	0	0
0	0.0272543185042	0.00951081735388	0.232426610085	0.0190323222202	0	0	0.0166978210529	0.00357657344394	0	0.0167724931113	0.00187040192859	0	0.000654640675007	0.000872854233343	0.000733197556008	0.00274949083503	0.00091649694501	0.00244399185336	0	0	0.0119035849169	0.00209485016002	0.0137806605862	0.00274949083503	0	0	0	0	0	0	0	0	0	0	0	0	0	0.000654640675007	0	0	0.00152749490835	0	0	0	0	0	0	0.00091649694501	0
0	0.0140388905298	0.00900091954384	0.276295984	0.0214130352562	0	0	0.0199481180079	0.000528541226216	0.00135910601027	0.0244924802998	0.000810830290217	0	0.000991014799154	0.00103931636079	0.00181214134703	0.000198202959831	0.00225325470124	0.00194274612879	0.00121399312896	0.00121971052204	0.0133574038892	0.00253355087784	0.0138938839156	0.00178382663848	0.000625904083676	0.000237843551797	0.00168740357694	0	0	0	0	0	0	0.00107359936575	0	0	0	0.000264270613108	0	0.000169888251284	0	0	0	0	0	0	0.000169888251284	0.000528541226216	0
0	0.0177078209543	0.00546182789173	0.274882107055	0.0213418886874	0	0	0.0224299065421	0.00155763239875	0.0017523364486	0.0116822429907	0	0	0.00400534045394	0.00233644859813	0	0	0.000934579439252	0.0035046728972	0.00155763239875	0.00116822429907	0.0162716955941	0	0.0222772277228	0.00155763239875	0.00116822429907	0	0	0	0	0	0	0	0	0.00412314458494	0	0	0	0.000934579439252	0	0	0	0	0	0.0018691588785	0	0	0	0.000876168224299	0
0	0.0625	0	0.528301886792	0.0833333333333	0	0	0	0	0	0.0833333333333	0	0	0	0	0	0	0	0	0	0	0.0625	0	0	0	0	0	0	0	0	0	0	0	0	0	0	0	0	0	0	0	0	0	0	0	0	0	0	0	0
0	0.0786278968862	0.0179018872375	0.666266120892	0.0381906927733	0	0	0.083833228039	0	0	0.0268528308562	0	0	0	0	0.02864301958	0.0107411323425	0.008592905874	0	0.007160754895	0	0.0127302309244	0.0	0.0204592997	0	0	0	0	0	0	0	0	0	0	0	0	0	0	0	0	0	0	0	0	0	0	0	0	0	0
0	0.0199220132042	0.00630863751466	0.654650417504	0.0348988458258	0	0	0.0757036501759	0.00946295627198	0	0.10814807168	0	0	0	0	0	0	0	0	0	0	0.0344107500799	0	0.0517631796074	0.0	0	0	0	0	0	0	0	0	0	0	0	0	0	0	0	0	0	0.00473147813599	0	0	0	0	0	0	0
0	0	0	0.187012987013	0	0	0	0.0511363636364	0	0	0	0	0	0	0	0	0	0	0	0	0	0.263929618768	0	0.0454545454545	0	0	0	0	0	0	0	0	0	0	0.0409090909091	0	0	0	0	0	0	0	0	0	0	0	0	0	0	0
0	0	0	0.267857142857	0	0	0	0	0	0	0	0	0	0	0	0.107142857143	0	0	0	0	0	0	0	0.0612244897959	0	0	0	0	0	0	0	0	0	0	0	0	0	0	0	0	0	0	0	0	0	0	0	0	0	0
0	0	0.0511363636364	0.27972027972	0	0	0	0.102272727273	0.0409090909091	0	0.136363636364	0	0	0	0.0681818181818	0	0	0	0	0	0	0	0	0.0818181818182	0	0	0	0	0	0	0	0	0	0.239597902098	0	0	0	0	0	0	0	0	0	0	0	0	0	0	0	0
0	0.0285376204586	0.00846861824806	0.811594598436	0.0283728979491	0	0	0.0273183888273	0.00140945432953	0.00184927200585	0.0261350063002	0.000827755805391	0	0.000545062416497	0.00101744984413	0.000880566855389	0.00116864303704	0.000545062416497	0.00105378733856	0.00101744984413	0.000145349977732	0.0248543457524	0.00104226569398	0.0255779680003	0.000726749888662	0.00130814979959	0.000332228520531	0.000921464009775	0	0	0	0	0	0	0.00142469167363	0.000109012483299	0	0	0.000396409030179	0	0	0.000109012483299	0	0	0	0	0	0.000109012483299	0.00019379997031	0
0	0.00793145248899	0.0063451619912	0.72227039276	0.0181290342606	0	0	0.0409365289755	0	0	0.071383072401	0	0	0	0	0.0118971787335	0.0118971787335	0	0	0.015862904978	0	0.071383072401	0	0.0219640222772	0	0.0	0	0	0	0	0	0	0	0	0	0	0	0	0	0	0	0	0	0	0	0	0	0	0	0
0	0.0314273101652	0.0135458009013	0.717715343929	0.03182504731	0	0.00014217483752	0.0266383311828	0.00166611137719	0.00231113805386	0.0762142576424	0.00101553455372	0	0.00166611137719	0.00120330266131	0.00203658831697	0.000833055688596	0.0041534222197	0.00140833565468	0.00301110808137	0.00114657127033	0.0353127422302	0.00109464322366	0.0316677982312	0.00264038983967	0.00229314254065	0.000507767276859	0.00121171736523	0.000236958062534	0	0	0	0	0	0.00259373014395	0	0.000236958062534	0	0	0	0	0	0	0	0.000296197578168	0.000296197578168	0	0	0.00101553455372	0
0	0.0172624930932	0.00691047422981	0.23596959227	0.0119338071497	0	0	0.0201539848683	0.00063555317027	0.000513874614594	0.0104320221045	0.00156270799933	0.000122629169392	0.00161870503597	0.00134907319768	0.00122629169392	0.00186557162616	0.000988638264864	0.00122629169392	0.00106823632003	0.000105110716622	0.0179139121647	0.000895726106862	0.0184355898886	0.000963623712629	0.000420442866486	0.000672708586378	0.00148530283675	9.81033355134e-05	0	0	0	0	0.000183943754088	0.00127021119523	0.000163505559189	0	0	0.000565075212557	0	0.000163505559189	9.81033355134e-05	0	0.000122629169392	0	0	0.000122629169392	0	0.000186863496216	0.000163505559189
0	0	0	0.38772845953	0	0	0	0	0.0333333333333	0.0416666666667	0	0	0	0	0	0	0	0	0	0	0	0	0	0.0208333333333	0	0	0	0	0	0	0	0	0	0	0	0	0	0	0	0	0	0	0	0	0	0	0	0	0	0
0	0.0264105987441	0.0079299349146	0.265721299203	0.0199602276587	0	0	0.0229286972728	0.000425894378194	0.00135000482145	0.0152521674384	0.000598913969336	0	0.00166202684173	0.00149063032368	0.00130134393337	0.000425894378194	0.00270000964289	0.00127768313458	0.00128758765501	0.00100869721151	0.0167136135667	0.000638841567291	0.0143687888497	0.00127768313458	0.000598913969336	0.00135139562312	0.00174229518352	0	0	0	0	0	0	0.000504348605756	0	0.000425894378194	0	0	0	0.000141964792731	0	0	0	0	0	0	0	0	0
0	0	0.0803571428571	0.580357142857	0	0	0	0	0	0	0	0	0	0	0	0	0	0	0	0	0	0	0	0.160714285714	0	0	0	0	0.178571428571	0	0	0	0	0	0	0	0	0	0	0	0	0	0	0	0	0	0	0	0	0
0	0.0285204341808	0.00598161208138	0.348218156275	0.0124663072776	0	0.00151617250674	0.0268717382577	0	0.000693107431652	0.0226802791419	0	0	0	0.00277242972661	0	0	0.00161725067385	0	0	0	0.0151617250674	0	0.0162425175902	0	0.00161725067385	0	0.00134770889488	0	0	0	0	0	0.00134770889488	0.00161725067385	0	0	0	0.000866384289565	0	0	0	0	0	0	0	0	0	0.00121293800539	0
0	0.0183671737452	0.00620119430409	0.272738784397	0.0130551459033	0	0	0.0241576960716	0	0.00120578778135	0.018965128558	0.00383014942311	0	0	0.00120578778135	0.00120578778135	0	0	0	0.00120578778135	0.00120578778135	0.012395878168	0	0.026989653966	0.00361736334405	0.00361736334405	0	0	0	0	0	0	0	0	0	0	0	0	0	0	0	0	0	0	0	0.00192926045016	0	0	0	0
0	0	0	0.488372093023	0.28125	0	0	0.075	0	0	0	0.03	0	0.0666666666667	0	0	0	0	0	0	0	0	0	0	0	0	0	0	0	0	0	0	0	0	0	0	0	0	0	0	0	0	0	0	0	0.0587112403101	0	0	0	0
0	0.0271019376835	0.0114224794395	0.556393471207	0.026563961164	0	0	0.0256602641056	0	0	0.0384106174115	0.00382653061224	0	0.000765306122449	0.00183673469388	0.00510204081633	0	0	0	0	0.000918367346939	0.0401265491091	0.00114795918367	0.0363881401617	0.0030612244898	0.0114795918367	0	0.00362513426423	0	0	0	0	0	0	0	0	0	0	0.00229591836735	0	0	0	0	0	0	0	0	0	0.00191326530612	0
0	0.0244565217391	0.0217391304348	0.326654064272	0.0217391304348	0	0	0	0	0	0.0244565217391	0	0	0	0.0326086956522	0	0	0.0260869565217	0	0	0	0.0163043478261	0	0	0	0	0	0	0	0	0	0	0	0	0	0	0	0	0	0	0	0	0	0	0	0	0	0	0	0
0	0	0	0.18	0	0	0	0.05625	0.045	0	0.05	0	0	0	0	0	0.102857142857	0	0	0	0	0	0	0	0	0.0428571428571	0	0	0	0	0	0	0	0	0	0	0	0	0	0	0	0	0	0	0	0	0	0	0	0
0	0.0287618699781	0.0102137020742	0.577706719141	0.0338510151943	0	0	0.0261724174768	0.00225225225225	0	0.01386001386	0	0	0.0027027027027	0	0.0018018018018	0	0.0030888030888	0.00225225225225	0	0.00135135135135	0.0445106123072	0.0018018018018	0.0264259658431	0.00135135135135	0.00225225225225	0.00135135135135	0.00225225225225	0	0	0	0	0	0	0.0030888030888	0	0	0	0	0	0	0	0	0	0	0	0	0	0	0.00337837837838
0	0	0	0.32967032967	0	0	0	0.107142857143	0	0	0	0	0	0	0	0	0.160714285714	0	0	0	0	0	0	0.0514285714286	0	0	0	0	0	0	0	0	0	0	0	0	0	0	0	0	0	0	0	0	0	0	0	0	0	0
0	0.0394610969388	0.00437317784257	0.609359336005	0.0359900717044	0	0	0.0301520924826	0	0.00765306122449	0.0147174254317	0	0	0.00459183673469	0.00255102040816	0.00204081632653	0	0	0.0102040816327	0	0	0.02703527063	0	0.0313361831219	0.00204081632653	0.00122448979592	0.00122448979592	0.00204081632653	0	0	0	0	0	0	0	0	0	0	0	0	0	0	0	0	0	0	0	0	0	0
0	0.0185886402754	0.00307587149692	0.316922273024	0.033253419828	0	0	0.0167900867041	0	0.0038961038961	0.0194100655222	0.00155844155844	0	0.00116883116883	0.00730519480519	0.00155844155844	0	0	0	0.00207792207792	0.00207792207792	0.0233516483516	0.000935064935065	0.0291150982833	0	0	0	0.00267161410019	0.00194805194805	0	0	0	0	0	0	0	0	0	0	0	0	0	0	0.0012987012987	0	0	0	0	0	0
0	0.00576923076923	0.00769230769231	0.47204313028	0.0115384615385	0	0	0.0115384615385	0.00480769230769	0	0.00769230769231	0	0	0.00961538461538	0	0	0	0	0.00961538461538	0	0	0.0450081833061	0	0.0384615384615	0	0.00576923076923	0	0	0	0	0	0	0	0	0.00721153846154	0	0	0	0	0	0	0	0	0	0	0	0	0	0	0
0	0.00725806451613	0	0.301877708233	0.0382003395586	0	0	0.0750493745885	0	0	0.0659824046921	0	0	0	0	0	0	0	0	0	0	0.0352534562212	0	0.0290322580645	0	0	0	0	0	0	0	0	0	0	0	0	0	0	0	0	0	0	0	0	0	0	0	0	0.0181451612903	0
0	0	0	0.428571428571	0	0	0	0.333333333333	0	0	0	0	0	0	0	0	0	0	0	0	0	0	0	0	0	0	0	0	0	0	0	0	0	0	0	0	0	0	0	0	0	0	0	0	0	0	0	0	0	0
0	0.00857142857143	0.0128571428571	0.282150537634	0.0317647058824	0	0	0.024	0.01	0	0	0.01125	0	0.015	0.015	0.015	0	0.01125	0	0	0	0.012	0	0.0072	0.01125	0	0	0	0	0	0	0	0	0	0	0	0	0	0	0	0	0	0	0	0	0	0	0	0	0
0	0.016046359495	0.00671839209025	0.229881121137	0.0128009300267	0	0	0.0141080379314	0.00216645782497	0.00125414347784	0.019138688065	0.000794491525424	0.000325945241199	0.00119288606131	0.00104205180097	0.00120383233306	0.000733376792699	0.000598674932815	0.000622621930128	0.00171922756321	0.000733376792699	0.0178232138547	0.000936314036821	0.0177394879403	0.00090799031477	0.00125655740229	0.000571462435869	0.000596645526263	9.16720990874e-05	0	0	0	0	0	0.00138955602827	0	0	0	0.00029335071708	0	0	0	0	9.16720990874e-05	0.000458360495437	0.00012222946545	0	0	0.000352020860495	0.000733376792699
0	0.00461538461538	0.00346153846154	0.251552243601	0.0115384615385	0	0	0.0164835164835	0	0	0.0115384615385	0	0	0	0.00692307692308	0	0.00692307692308	0	0	0	0	0.0216346153846	0	0.0216346153846	0	0	0	0	0	0	0	0	0	0	0	0	0	0	0	0	0	0	0	0	0	0	0	0	0	0
0	0.040432455628	0.00763337893297	0.387357392034	0.037604693678	0	0	0.0181172449662	0.000697674418605	0.00116279069767	0.0261368350003	0	0	0.00238521168754	0	0.000697674418605	0.00116279069767	0.00249169435216	0.00398671096346	0.00261627906977	0	0.0224894620041	0.00199335548173	0.0243816627379	0.00218023255814	0.00077519379845	0.00166112956811	0.00398671096346	0	0	0	0	0	0	0	0	0	0	0.000581395348837	0	0	0	0	0	0.000697674418605	0	0	0	0.000581395348837	0
0	0.0132034735301	0.0050637489588	0.183049527653	0.0134815878462	0	0.000101907544535	0.0130111109082	0.000843872008655	0.000909257543046	0.012893798269	0.00091685752729	4.46371889284e-05	0.00084002702381	0.000999482014427	0.00080432885433	0.000865811997514	0.000919469229264	0.000811879783379	0.000951133955288	0.000301577469304	0.0130212869609	0.000881111186803	0.0129333335232	0.000905782461826	0.00102990299159	0.000292579274665	0.000933480529482	4.91009078212e-05	0	0	0	0	5.53090685802e-05	0.000931354532404	6.38710996049e-05	8.92743778568e-05	0	0.000359788871348	0	7.75277491914e-05	1.63669692737e-05	0	4.46371889284e-05	5.82553143642e-05	5.18802044904e-05	0.000108777395789	3.27339385475e-05	0.000434355776226	0.000108775981184
0	0.0171823568137	0.00901898734177	0.416497565462	0.0197324723247	0	0	0.0490567765568	0.000669642857143	0.00100446428571	0.0254721135029	0	0	0.00634398496241	0	0.000669642857143	0	0.0015306122449	0.000669642857143	0.00267857142857	0	0.0182550465839	0	0.0242587601078	0.00100446428571	0.0015306122449	0.00482142857143	0	0	0	0	0	0	0	0.0054788961039	0	0	0	0	0	0	0	0	0	0	0	0	0	0.00133928571429	0
0	0	0	0.205128205128	0.0625	0	0	0.0952380952381	0	0	0.0625	0	0	0	0	0	0	0	0	0	0	0	0	0	0	0	0	0	0	0	0	0	0	0	0.05	0	0	0	0	0	0	0	0	0	0	0	0	0	0	0
0	0	0	0.3375	0	0	0	0	0	0	0	0	0	0	0	0	0	0	0	0	0	0.3	0	0	0	0	0	0	0	0	0	0	0	0	0	0	0	0	0	0	0	0	0	0	0	0	0	0	0	0
0	0	0	0.529411764706	0	0	0	0	0	0	0	0	0	0	0	0	0	0	0	0	0	0	0	0	0	0	0	0	0	0	0	0	0	0	0	0	0	0	0	0	0	0	0	0	0	0	0	0	0	0
0	0.0367093373494	0.00803212851406	0.31139944393	0.0135542168675	0	0	0.0278035217794	0.00722891566265	0	0.0338855421687	0	0	0.00722891566265	0	0	0	0	0.00722891566265	0	0	0.0154905335628	0.0123924268503	0.00451807228916	0	0	0	0	0	0	0	0	0	0	0	0	0	0	0	0	0	0	0	0	0	0	0.0135542168675	0	0	0
0	0.0549321201382	0.0233636655497	0.550894207085	0.0277870041539	0	0	0.0185296940703	0.000409836065574	0.0015132408575	0.0259948688815	0.00252927400468	0	0.00201192250373	0.00311964766332	0.000843091334895	0.00130183220829	0.000368852459016	0.00230532786885	0	0.000819672131148	0.0290380414795	0.00110655737705	0.0217988480284	0.00223027068242	0.0015132408575	0.00122950819672	0.00184426229508	0	0	0	0	0	0.00030737704918	0.00138319672131	0.000409836065574	0	0	0	0	0	0	0	0	0	0	0	0.00046106557377	0.000614754098361	0
0	0.0158808961522	0.00986029515011	0.334088366821	0.0317694293412	0	0	0.0156923881661	0.000855773619352	0.00279552715655	0.0163139766108	0.00167731629393	0	0.000756684042374	0.000718849840256	0.000958466453674	0.000540488601696	0.000756684042374	0.00179712460064	0.001316574799	0.00070997515087	0.0172953972801	0.000958466453674	0.0240787032045	0.000641830214514	0.00124245651402	0	0.00136923779096	0	0	0	0	0	0.000199680511182	0.00110592283116	0	0	0	0.000798722044728	0	0	0	0	0	0	0	0.000199680511182	0.000266240681576	0.000425985090522	0
0	0.09	0	0.245454545455	0	0	0	0	0	0	0	0	0	0	0	0	0	0	0	0	0	0.12	0	0	0	0	0	0	0	0	0	0	0	0	0	0	0	0	0	0	0	0	0	0	0	0	0	0	0	0
0	0.0363528651443	0.020856565375	0.521961663453	0.0519845971564	0	0	0.0363075812985	0.00155105557949	0.0050778605281	0.0227518793921	0.0021327014218	0	0.00085308056872	0.0010663507109	0	0.0021327014218	0.00177725118483	0.00406228842248	0.0010663507109	0	0.0300376115948	0.00406228842248	0.029028436019	0.0010663507109	0.00284360189573	0	0.0010663507109	0	0	0	0	0	0	0	0	0	0	0.00236966824645	0	0	0	0	0	0	0	0	0.000710900473934	0	0
0	0.0110655467359	0.00984855886663	0.288722612678	0.0244772676538	0	0	0.0171795199183	0	0	0.0158328549168	0	0	0.00371777924653	0.00105337078652	0.00105337078652	0	0	0.0024077046549	0	0	0.0217893821834	0.00210674157303	0.0149595456731	0.00210674157303	0.00126404494382	0.00210674157303	0	0	0	0	0	0	0	0	0	0	0	0.00105337078652	0	0	0	0	0	0	0	0	0	0	0
0	0	0.05625	0.411428571429	0	0	0	0	0	0	0	0	0	0	0	0	0	0	0	0	0	0	0	0	0	0	0	0	0	0	0	0	0	0	0.06	0	0	0	0	0	0	0	0	0	0	0	0	0	0	0
0	0.0159150141237	0.00579731549053	0.206499321618	0.0121702701915	0	0.000120427517688	0.0142552280872	0.000790305584826	0.000846311492412	0.0151468849495	0.00089162681365	0	0.00114155251142	0.00127327010889	0.000769548531528	0.00111338648428	0.000805427242542	0.00106324695741	0.00130085902129	0.000230505795574	0.0133009376437	0.00113546622757	0.0143459073329	0.00138229629558	0.000536627248956	0.00038353065146	0.00162451703548	8.46755983742e-05	0	0	0	0	7.02493853179e-05	0.000975846184138	5.01781323699e-05	0	0	0.000202642457648	0	0.000140498770636	7.02493853179e-05	0	8.60196554913e-05	7.02493853179e-05	0	0	7.02493853179e-05	0.000372406379998	0.00031612223393
0	0	0	0.642857142857	0	0	0	0	0	0	0	0	0	0	0	0	0	0	0	0	0	0	0	0	0	0	0	0	0	0	0	0	0	0	0	0	0	0	0	0	0	0	0.357142857143	0	0	0	0	0	0	0
0	0.0238948626045	0.00617283950617	0.362788414335	0.0185185185185	0	0	0.0138888888889	0.00740740740741	0	0.031746031746	0	0	0.00555555555556	0	0	0	0	0	0	0	0.02849002849	0	0	0	0	0	0	0	0	0	0	0	0	0	0	0	0	0	0	0	0	0	0	0	0	0	0	0.00555555555556	0
0	0.0185634088035	0.0104189808089	0.269159515152	0.0237591596866	0	0	0.014079422883	0.00115146713644	0.00106912062848	0.0201403122085	0.000304105423213	0	0.00114039533705	0.00164723770907	0.000253421186011	0.000661836579538	0.00132367315908	0.00161969192798	0.000957932083122	0.000570197668525	0.0143827043566	0.00120375063355	0.0211888273937	0.00143877834639	0.00104692030942	0.000337894914682	0.000506842372022	0	0	0	0	0	0	0.00106912062848	0	0	0	0	0	0	0	0	9.30934969021e-05	0	0	0	0	0.000712747085656	0.000162913619579
0	0.0583363373483	0	0.690867272172	0.0414836176699	0	0	0.0233345349393	0	0.0	0.0194454457828	0	0	0	0	0	0	0.0116672674697	0	0	0.0155563566262	0.0319104751307	0	0.095731425392	0	0	0	0	0	0	0	0	0	0	0	0	0	0	0.0116672674697	0	0	0	0	0	0	0	0	0	0	0
0	0.111801242236	0	0.562102902703	0.0489130434783	0	0.203813246365	0	0	0	0.0244565217391	0	0	0	0	0	0	0	0	0	0	0	0	0.0489130434783	0	0	0	0	0	0	0	0	0	0	0	0	0	0	0	0	0	0	0	0	0	0	0	0	0	0
0	0.0343819727303	0.016761211706	0.572527705116	0.153644440639	0	0	0.0383113410423	0	0	0.016761211706	0	0	0	0	0.0	0	0	0	0	0	0.0502836351181	0	0.0419030292651	0.00628545438976	0.016761211706	0.00628545438976	0	0	0	0	0	0	0	0	0	0	0	0	0	0	0	0	0	0	0	0	0	0	0
0	0.0318987766387	0.011692605173	0.719585370082	0.0825012749543	0	0	0.0290961733293	0	0.000933567058694	0.0346498908317	0.000583479411684	0	0.00218804779381	0.000777972548912	0.00437609558763	0.00155594509782	0.00323157828009	0.00414918692753	0.00301150664095	0	0.0212091933723	0.0035008764701	0.0349349851447	0.000466783529347	0.000466783529347	0.000466783529347	0	0	0	0	0	0	0.000466783529347	0.00239376168896	0.00177822296894	0	0	0.000777972548912	0	0.000466783529347	0.000622378039129	0	0	0	0	0	0	0.000466783529347	0
0	0.0172413793103	0	0.410003735305	0.0103448275862	0	0	0.1011663286	0	0.00646551724138	0.00775862068966	0	0	0	0.00969827586207	0	0	0	0.0129310344828	0	0	0.0172413793103	0	0.0155172413793	0	0.00969827586207	0.00969827586207	0	0.0103448275862	0	0	0	0	0	0	0	0	0	0	0	0	0	0	0	0	0	0	0	0	0
0	0	0	0.244565217391	0.0803571428571	0	0	0	0	0	0	0	0	0	0	0	0	0	0	0	0	0	0	0	0	0	0	0	0	0	0	0	0	0	0	0	0	0	0	0	0	0	0	0	0	0	0	0	0	0
0	0.0165031758472	0.00759694125032	0.23518822824	0.020076934024	0	0	0.0175016561229	0.000941708403382	0.00119027804643	0.0113681670295	0.00116377926807	0	0.00164256056942	0.00104333013947	0.000801249058254	0.00158878626506	0.00124147019782	0.000410640142355	0.000745235813904	0.000589637127484	0.0129168175887	0.00129351644842	0.0175227050396	0.000855500296573	0.000876748016358	0.000328512113884	0.000823146830812	0.00017965506228	0	0	0	0	0	0.00113510283253	0.000212924518258	0	0	0.000410640142355	0	0	0	0	0	0	0.000239540083041	0	0.00017965506228	0.000102660035589	0
0	0.0375	0	0.303005103005	0.0113029827316	0	0	0.0246153846154	0	0	0.0110769230769	0	0	0	0	0	0	0	0	0	0	0.0276923076923	0	0.00692307692308	0	0	0	0	0	0	0	0	0	0	0	0	0	0	0	0	0	0	0	0	0	0	0	0	0	0
0	0.017227569214	0.00623159208815	0.328537399448	0.0141435739149	0	0	0.0295960889526	0.00177526378766	0.00087223247903	0.0280511231818	0.00101397025687	0	0.00143334047962	0.000659492849998	0.000962412447201	0.0022583882994	0.00128154574132	0.000300435631666	0.000784619841628	0.000236593059937	0.0160591373361	0.00141955835962	0.0207427692886	0.00161773032435	0.000970638194613	0.000901306894998	0.0014942719575	0	0	0	0	0	0	0.000946372239748	0.000147870662461	0.000262881177708	0	0.000747135978748	0	0	0	0	0.000262881177708	0	0.000394321766562	0	0	0.000946372239748	0.000295741324921
0	0	0	0.5	0	0	0	0	0	0	0	0	0	0	0	0	0	0	0	0	0	0	0	0	0	0	0	0	0	0	0	0	0	0	0	0	0	0	0	0	0	0	0	0	0	0	0	0	0	0
0	0	0	0.5	0	0	0	0	0	0	0	0	0	0	0	0	0	0	0	0	0	0	0	0	0	0	0	0	0	0	0	0	0	0	0	0	0	0	0	0	0	0	0	0	0	0	0	0	0	0
0	0	0	0.341578947368	0.05	0	0	0	0	0	0	0	0	0	0	0	0	0	0.03	0	0	0.0333333333333	0	0.03	0	0	0	0	0	0	0	0	0	0	0	0	0	0	0	0	0	0	0	0	0	0	0	0	0	0
0	0	0.0230769230769	0.345218295218	0	0	0	0.0432692307692	0	0	0	0	0	0	0	0	0	0	0	0	0	0.0247252747253	0	0.0576923076923	0	0	0	0	0	0	0	0	0	0	0	0	0	0	0	0	0	0	0	0	0	0	0	0	0	0
0	0.0131738754194	0.00883728989776	0.319358232556	0.0153109296482	0	0	0.0288796577226	0.00150753768844	0.000904522613065	0.0385449977159	0	0	0.00942211055276	0.00339195979899	0.0016152189519	0	0	0.0010768126346	0.0010768126346	0.000807609475951	0.0162416667867	0.00226130653266	0.0255625955866	0.00251256281407	0.00201005025126	0	0.00258435032304	0	0	0	0	0	0	0.00376884422111	0	0	0	0	0	0.00188442211055	0	0	0	0	0	0	0	0	0
0	0.0296052631579	0	0.436996740798	0.0166666666667	0	0	0.015625	0	0	0.01875	0	0	0	0	0	0	0	0.0104166666667	0	0	0.01875	0	0.015625	0	0	0	0	0	0	0	0	0	0	0.015625	0	0	0	0	0	0	0	0	0	0	0	0	0	0	0
0	0.0328415563487	0.0437063133123	0.73267875047	0.0292881983932	0	0	0.0357839729114	0.00151795816934	0.00134370107701	0.0264656937081	0.00185323733601	0	0.00157159398375	0.00158087597573	0.000914318562304	0.00106570024368	0.00309149079699	0.00105139554242	0.00177242901627	0.00140413207782	0.0315876171528	0.00116318633666	0.0340117961009	0.00150805536674	0.000958641116703	0.00120971379013	0.00200721831453	0.000120971379013	0	0	0	0	0	0.00124073209244	0.000276506009172	0.000215060229356	0	0.000907285342594	0	0.000120971379013	0	0	0	0	0	0	0	0.00164960971381	0
0	0.0149537590553	0.00669060717342	0.205218262011	0.0133524402904	0	8.71109648507e-05	0.0117407289592	0.00101198060499	0.00114756029048	0.0144797627035	0.0012226448983	0.000243910701582	0.000640225714623	0.000982863846835	0.00123125259478	0.00108539350624	0.00100062916272	0.000836280707774	0.00122605306633	0.000521163362969	0.0152861029886	0.000938366475375	0.0155846946117	0.000886731465712	0.00116927936064	0.000366818828551	0.000700944356875	3.04888376978e-05	0	0	0	0	5.08147294963e-05	0.00122508156082	7.11406212948e-05	7.62220942444e-05	0	0.000328341329053	0	0.000243910701582	0	0	0.000120350675123	7.11406212948e-05	0.000135505945323	8.71109648507e-05	0.000114333141367	0.000370524069244	6.77529726617e-05
0	0.025313205346	0.0113765583839	0.329666432877	0.023964742598	0	0	0.0158030731957	0.000736095965104	0.00100662696083	0.0160824307078	0.00118138858597	0	0.00175935024626	0.00171755725191	0.000392584514722	0.000683945147599	0.000560835021031	0.00211066943399	0.00132906215921	0.000594825022306	0.0215276751444	0	0.0190803214531	0.00140208755258	0.000876304720361	0.000245365321701	0.00210202732292	0	0	0	0	0	0	0.000889383895292	0	0	0	0.000736095965104	0	0	0	0	0	0	0	0	0	0.000490730643402	0
0	0	0	0	0	0	0	0	0	0	0	0	0	0	0	0	0	0	0	0	0	0.375	0	0	0	0	0	0	0	0	0	0	0	0	0	0	0	0	0	0	0	0	0	0	0	0	0	0	0	0
0	0.0263176454081	0.00877254846936	0.725425152307	0	0	0	0.00701803877549	0.0175450969387	0.00657941135202	0.0460558794641	0	0	0	0	0.013158822704	0	0	0.013158822704	0.0	0	0.0831083539203	0.0116967312925	0.0323909481946	0	0	0	0	0	0	0	0	0	0	0	0	0	0	0	0	0	0	0	0	0	0	0.00877254846936	0	0	0
0	0.0174313446677	0.00507428571429	0.418244293912	0.0339808031342	0	0	0.0260778666667	0.0016	0	0.0191830985915	0.00284210526316	0	0.0018	0.0008	0.0054	0.003375	0.0027	0.0009	0.0018	0.0009	0.0330566037736	0.0027	0.0212663414634	0.00189473684211	0.0009	0	0.003	0	0	0	0	0	0	0.0012	0	0	0	0.00048	0	0	0	0	0	0	0	0	0	0.00048	0
0	0.0128249793716	0.00793089636196	0.438343908658	0.0213946117274	0	0	0.0394853474442	0.00135838804619	0.000594294770206	0.0186515276134	0.000891442155309	0	0.00407516413856	0	0	0.00237717908082	0.00135838804619	0.000792393026941	0.00158478605388	0.000594294770206	0.0203681892993	0.00203758206928	0.0158593030374	0.000713153724247	0.00203758206928	0.000713153724247	0.00482864500792	0.000570522979398	0	0	0	0	0	0.00118858954041	0	0	0	0.000594294770206	0	0	0	0	0	0	0	0	0	0	0
0	0.0301541493344	0.0141746329344	0.549801945248	0.0257430500433	0	0	0.0489351101565	0.000317124735729	0.00264270613108	0.0252576781453	0.00100144653388	0	0.00198202959831	0.000634249471459	0.00282972841112	0.0021683742614	0.00158562367865	0	0.0016092897037	0	0.021156820519	0.00383681779031	0.024891830698	0.0024161884627	0.000422832980973	0.00166907755647	0.00272795471595	0	0	0	0	0	0.000528541226216	0.00169133192389	0.000264270613108	0.000396405919662	0	0.000317124735729	0	0	0	0	0	0	0	0	0	0.000317124735729	0
0	0.0335447327034	0.026484692889	0.546693645343	0.0223292574052	0	0	0.0256254179798	0	0	0.0155578604238	0.00596579610235	0	0.00302267002519	0.00188916876574	0.00113350125945	0.00259086002159	0	0.00151133501259	0.00226700251889	0	0.026649338121	0.00259086002159	0.0412012793318	0.00357947766141	0.00113350125945	0.00251889168766	0.00151133501259	0	0	0	0	0	0	0.00251889168766	0	0	0	0.00453400503778	0	0	0	0	0	0	0	0	0	0	0
0	0.0164211172498	0.00621546961326	0.235856698982	0.0239791302515	0	0	0.0116540055249	0.00124309392265	0.0024861878453	0.0122496546961	0	0	0.000887924230466	0.00220994475138	0.00284135753749	0	0	0.0024861878453	0.0024861878453	0.000710339384373	0.0164683382915	0.00177584846093	0.0089379480389	0.000887924230466	0	0.000552486187845	0	0	0	0	0	0	0.000828729281768	0	0	0	0	0.000887924230466	0	0	0	0	0	0	0	0	0	0.000887924230466	0
0	0.75	0	0	0	0	0	0	0	0	0	0	0	0	0	0	0	0	0	0	0	0	0	0	0	0	0	0	0	0	0	0	0	0	0	0	0	0	0	0	0	0	0	0	0	0	0	0	0	0
0	0.016313077232	0.00840053763441	0.330748962227	0.0261312467705	0	0	0.0252016129032	0	0.00403225806452	0.0096224340176	0.00268817204301	0	0.00120967741935	0.00276497695853	0.00201612903226	0.00120967741935	0.00322580645161	0	0.00241935483871	0	0.0181451612903	0.00215053763441	0.0288134219485	0	0.00161290322581	0.00115207373272	0.00115207373272	0	0	0	0	0	0	0.00382003395586	0	0	0	0	0	0	0	0	0	0	0	0	0	0.000691244239631	0
0	0.0142760835944	0.012125748503	0.270575084627	0.0222765914911	0	0	0.0219187524232	0	0	0.0147939415287	0	0	0	0	0.00149700598802	0.00224550898204	0.00149700598802	0.00149700598802	0.00168413173653	0.00149700598802	0.0238051504353	0.00149700598802	0.0165890078214	0.00224550898204	0	0	0	0	0	0	0	0	0	0.000561377245509	0	0	0	0.00112275449102	0	0	0	0	0	0	0	0	0	0	0
0	0.0524781341108	0.0655976676385	0.64139941691	0	0	0	0.0655976676385	0.174927113703	0	0	0	0	0	0	0	0	0	0	0	0	0	0	0	0	0	0	0	0	0	0	0	0	0	0	0	0	0	0	0	0	0	0	0	0	0	0	0	0	0
0	0.024500907441	0	0.448345819713	0.0229885057471	0	0	0.0484913793103	0	0	0.023275862069	0	0	0	0	0	0	0	0	0	0	0.0155172413793	0.0258620689655	0.0103448275862	0.0129310344828	0	0	0	0	0	0	0	0	0	0	0	0	0	0	0	0	0	0	0	0	0	0	0	0	0
0	0	0	0.443112840467	0	0	0	0	0	0	0	0	0	0.03	0	0	0	0	0	0	0	0.02	0	0	0	0	0	0	0	0	0	0	0	0	0	0	0	0	0	0	0	0	0	0	0	0	0	0	0	0
0	0	0	0.375	0	0	0	0	0	0	0.15	0	0	0	0	0	0	0	0	0	0	0	0	0	0	0	0	0	0	0	0	0	0	0	0	0	0	0	0	0	0	0	0	0	0	0	0	0	0	0
0	0.0470136354907	0.0156794425087	0.359484035273	0.0475609756098	0	0	0	0.0137195121951	0	0.0365853658537	0	0	0	0	0.00914634146341	0	0	0	0	0	0.0365853658537	0.00457317073171	0.0325203252033	0	0	0	0.00457317073171	0	0	0	0	0	0	0	0	0	0	0	0	0	0	0	0	0	0	0	0	0	0
0	0	0	0.5625	0	0	0	0	0	0	0	0	0	0	0	0	0	0	0	0	0	0	0	0	0	0	0	0	0	0	0	0	0	0	0	0	0	0	0	0	0	0	0	0	0	0	0	0	0	0
0	0.0511363636364	0	0.524475524476	0.0511363636364	0	0	0.0511363636364	0	0	0	0	0	0	0	0	0	0	0	0	0	0.136363636364	0	0	0	0	0	0	0	0	0	0	0	0	0	0	0	0	0	0	0.185751748252	0	0	0	0	0	0	0	0	0
0	0.0249307479224	0.0105263157895	0.432695443428	0.0364372469636	0	0	0.0216541353383	0	0.00902255639098	0.00473684210526	0	0	0	0	0.0186980609418	0.00789473684211	0	0	0	0	0.0157894736842	0	0.0216541353383	0.00526315789474	0	0	0	0	0	0	0	0	0	0	0	0	0	0	0	0	0	0	0	0	0	0	0	0	0
0	0.0696594427245	0	0.290266762797	0.0296052631579	0	0	0	0	0.0189473684211	0	0	0	0	0	0	0	0	0	0	0	0.0789473684211	0	0.0197368421053	0	0	0	0	0	0	0	0	0	0	0	0	0	0	0	0	0	0	0	0	0	0	0	0	0	0
0	0.0256568309032	0.0175350701403	0.435095558015	0.0218793023713	0	0	0.020872995992	0.00237316738741	0	0.0257783860404	0	0	0	0.00100200400802	0.00225450901804	0.0025765817349	0	0	0.00150300601202	0	0.021852916359	0	0.0237615518807	0.00100200400802	0.00150300601202	0	0	0	0	0	0	0	0	0.000751503006012	0	0	0	0.00225450901804	0	0	0	0	0	0	0	0	0	0	0
0	0	0	0.222222222222	0	0	0	0	0	0	0	0	0	0	0	0	0.125	0	0	0	0	0	0	0	0	0	0	0	0	0	0	0	0	0	0	0	0	0	0	0	0	0	0	0	0	0	0	0	0	0
0	0.0170470148286	0.00729175556233	0.277808528518	0.0203529187484	0	0	0.0208511366704	0.000546470207254	0.00145725388601	0.0143612213547	0.00123179196402	0	0.0017157102356	0.00122716116717	0.000582901554404	0.000345423143351	0.000971502590674	0.000194300518135	0.000460185437687	0	0.0136083110936	0.00157869170984	0.0177956327695	0.00144337527757	0.00113736888664	0	0.00178128922215	0.000888230940044	0	0	0	0	0.000310880829016	0.00158476360104	0	0.000233160621762	0	0.000291450777202	0	0	0	0	0.000310880829016	0.000296076980015	0	0.000222057735011	0.000310880829016	0.000888230940044	0
0	0	0	0.75	0	0	0	0	0	0	0	0	0	0	0	0	0	0	0	0	0	0	0	0	0	0	0	0	0	0	0	0	0	0	0	0	0	0	0	0	0	0	0	0	0	0	0	0	0	0
0	0	0	0.321428571429	0	0	0	0	0	0	0	0	0	0	0	0	0	0	0	0	0	0	0	0	0	0	0	0	0	0	0	0	0	0	0	0	0	0	0	0	0	0	0	0	0	0	0	0	0	0
0	0.0573732007564	0.015055865184	0.405609941978	0.0304549155302	0	0	0.0157902431892	0.00389273356401	0.00259515570934	0.0188135033685	0.000648788927336	0	0.00148294611962	0	0.00129757785467	0.000324394463668	0.00194636678201	0.00346020761246	0.0027805239743	0	0.020217340836	0.000778546712803	0.020513865724	0.000865051903114	0.000648788927336	0.00259515570934	0.00173010380623	0	0	0	0	0	0	0.00176942434728	0.00103806228374	0	0	0	0	0	0	0	0	0	0	0	0	0.000973183391003	0
0	0.020436477456	0.00716712677851	0.534150123811	0.0550687085129	0	0	0.0573889499294	0	0.00361010830325	0.0284296028881	0.00129963898917	0	0.00270758122744	0.00324909747292	0	0.00270758122744	0.00618875709128	0.00481347773767	0	0.00216606498195	0.0258361967727	0	0.0304700050092	0	0	0	0.00270758122744	0	0	0	0	0	0	0	0	0	0	0	0	0	0	0	0	0	0	0	0	0	0
0	0.0243261012492	0.00732600732601	0.327682980028	0.0277777777778	0	0	0.0238095238095	0.0025641025641	0	0.0165343915344	0.000732600732601	0	0.0017094017094	0	0.00102564102564	0	0.00102564102564	0	0.0022792022792	0.00213675213675	0.0219101885769	0.00610500610501	0.0108481262327	0.00480769230769	0	0.002849002849	0.0042735042735	0	0	0	0	0	0	0	0	0	0	0	0	0	0	0	0	0	0	0.0014245014245	0	0	0
0	0.0108173076923	0.013658791866	0.341231076165	0.0247597017607	0	0	0.0262237762238	0.00127840909091	0	0.0159801136364	0	0	0	0	0	0.00255681818182	0	0.00403708133971	0	0	0.0193862035851	0	0.0218871595331	0.00284090909091	0.00255681818182	0	0	0	0	0	0	0	0	0	0	0.00159801136364	0	0	0	0	0	0	0	0.000852272727273	0	0	0	0.00426136363636	0
0	0.0147379912664	0.0242073286501	0.621749082184	0.0253988058105	0	0	0.0533616925162	0.00393013100437	0	0.00775683750862	0.00327510917031	0	0.00262008733624	0	0.00748596381784	0	0	0	0.00327510917031	0	0.033202830899	0.00436681222707	0.0171943231441	0.00262008733624	0	0	0.00873362445415	0	0	0	0	0	0	0	0	0	0	0	0	0	0	0	0	0	0	0	0	0	0
0	0	0	0	0	0	0	0	0	0	0	0	0	0	1.0	0	0	0	0	0	0	0	0	0	0	0	0	0	0	0	0	0	0	0	0	0	0	0	0	0	0	0	0	0	0	0	0	0	0	0
0	0.0108288213244	0.0175906183369	0.347108781574	0.0163994169096	0	0	0.0221022772043	0.00414301058769	0.00104956268222	0.029665430666	0	0	0	0.00174927113703	0	0	0	0	0.00131195335277	0.00131195335277	0.0186130484501	0.00124947938359	0.0279921081733	0	0	0	0	0	0	0	0	0	0	0.00437317784257	0	0	0	0	0	0	0	0	0	0	0	0	0	0.00218658892128	0
0	0	0	0.365977443609	0	0	0	0.0267857142857	0	0	0	0	0	0	0	0	0	0.0321428571429	0	0	0	0	0.0428571428571	0	0	0	0	0	0	0	0	0	0	0	0	0	0	0	0	0	0	0	0	0	0	0	0	0	0	0
0	0.0179025179025	0.00337837837838	0.252184573364	0.0117731367731	0	0	0.0202516566153	0	0.00405405405405	0.00955172039509	0.001287001287	0	0.0027027027027	0.0018018018018	0	0.00220628792057	0.00135135135135	0.0030888030888	0	0	0.0114519761697	0.00135135135135	0.012365306483	0	0.001716001716	0	0	0	0	0	0	0	0.00112612612613	0	0	0	0	0.000965250965251	0	0	0	0	0	0	0	0	0	0	0
0	0.069656402384	0.00382653061224	0.521299437236	0.0302094522019	0	0	0.0573979591837	0.00655976676385	0.00188383045526	0.0165816326531	0	0.00170068027211	0.00255102040816	0.00453514739229	0.00204081632653	0.00255102040816	0.00204081632653	0.00340136054422	0.00340136054422	0	0.0342565597668	0.00680272108844	0.0290010741139	0.00255102040816	0.0015306122449	0	0	0	0	0	0	0	0	0.0030612244898	0	0	0	0.0015306122449	0	0	0	0	0	0	0	0	0	0.0015306122449	0.00382653061224
0	0.0545888594164	0.00375	0.528851312604	0.0141129032258	0	0	0.0292233009709	0.0025	0.0025	0.0315446650124	0	0	0	0.0225	0.0015	0.0015	0.005625	0.00333333333333	0	0.0015	0.0355353075171	0.0012	0.0632464454976	0	0.0015	0	0	0	0	0	0	0	0	0	0	0	0	0	0	0	0	0	0	0	0	0	0	0.0015	0
0	0	0	0.375	0	0	0	0	0	0	0	0	0	0	0	0	0	0	0	0	0	0	0	0	0	0	0	0	0	0	0	0	0	0	0	0	0	0	0	0	0	0	0	0	0	0	0	0	0	0
0	0.0252100840336	0.00459183673469	0.213556833111	0.0197037770332	0	0	0.0143221574344	0.000655976676385	0.00419825072886	0.0249729988636	0	0	0.00290010741139	0.000918367346939	0	0.00122448979592	0.000874635568513	0.00209912536443	0.000918367346939	0	0.0248826932348	0.000734693877551	0.0139751552795	0.000655976676385	0	0.0014693877551	0.000918367346939	0	0	0	0	0	0.00114795918367	0.000655976676385	0	0	0	0	0	0	0	0	0	0.00102040816327	0	0	0.00114795918367	0	0
0	0.0192307692308	0.0153846153846	0.398296910921	0.0384615384615	0	0	0.00512820512821	0	0	0.0971659919028	0	0	0	0	0	0	0	0	0.00320512820513	0	0.0286472148541	0	0.0240384615385	0	0	0	0	0	0	0	0	0	0	0.00961538461538	0	0	0	0	0	0	0	0	0	0	0	0	0	0	0
0	0	0	0.375	0	0	0	0	0	0	0	0	0	0	0	0	0	0	0	0	0	0	0	0	0	0	0	0	0	0	0	0	0	0	0	0	0	0	0	0	0	0	0	0	0	0	0.18	0	0	0
0	0	0	0.604166666667	0.0892857142857	0	0	0	0	0	0	0	0	0.0333333333333	0	0	0	0	0	0	0	0	0	0	0	0	0	0	0	0	0	0	0	0	0	0	0	0	0	0	0	0	0	0	0	0	0	0	0	0
0	0	0	0.428571428571	0	0	0	0	0	0	0	0	0	0	0	0	0	0	0	0	0	0	0	0	0	0	0	0	0	0	0	0	0	0	0	0	0	0	0	0	0	0	0	0	0	0	0	0	0	0
0	0.0904748999387	0.0083871065318	0.731818541324	0.0223087667248	0	0.000556998134935	0.0303326697338	0.0012532458036	0.0016709944048	0.0258960389436	0.0014322809184	0	0.00197880916358	0.00375973741081	0.00306348974214	0.000835497202402	0.0014322809184	0.00395761832717	0.00678841476952	0.000626622901801	0.0245970376387	0	0.0286557763888	0.001790351148	0.00100259664288	0.000501298321441	0	0	0	0	0	0	0	0	0	0	0	0.0012532458036	0	0.000668397761922	0	0	0	0	0	0	0	0.00111399626987	0
0	0.0183456662765	0.00593667546174	0.262281083229	0.0243934991735	0	0	0.0275704519207	0.00148416886544	0	0.023280248775	0	0	0.00098944591029	0.00098944591029	0	0.00296833773087	0.00118733509235	0.00148416886544	0	0	0.0161298352168	0.00263852242744	0.0116310376393	0.00148416886544	0.00226159065209	0	0	0	0	0	0	0	0	0.00098944591029	0	0	0	0	0	0	0	0	0	0	0	0	0	0	0
0	0	0.046875	0.453879310345	0	0	0	0.0234375	0	0	0.046875	0	0	0	0	0	0	0	0	0	0	0	0	0	0	0	0	0	0	0	0	0	0	0	0	0	0	0	0	0	0	0	0	0	0	0	0	0	0	0
0	0.024863339799	0.0122663551402	0.555552253312	0.0280373831776	0	0	0.0180886343081	0.00233644859813	0	0.0711718188354	0	0	0.00311526479751	0	0.00140186915888	0	0.00534045393858	0.0011214953271	0	0	0.0358071768648	0	0.0449250163008	0.00233644859813	0.00233644859813	0	0	0	0	0	0	0	0	0.00934579439252	0	0	0	0.00311526479751	0	0	0	0	0	0	0	0	0	0.00233644859813	0
0	0.0205012226976	0	0.733834707838	0.0414005273893	0	0	0.123007336186	0	0	0.0068337408992	0	0	0	0	0	0	0	0	0	0	0.0280358600993	0	0.0372749503593	0	0	0	0.0	0	0	0	0	0	0	0	0	0	0	0	0	0	0	0	0	0	0	0	0	0	0
0	0.0169375116409	0.00618415025195	0.229614600937	0.0182733050847	0	0	0.0111859817659	0.000953389830508	0	0.0184822701455	0.00279381635314	0	0.00217917675545	0.00254237288136	0	0.00090799031477	0.00127118644068	0.00127118644068	0	0	0.0120880142482	0.00127118644068	0.0305011425708	0.00381355932203	0	0	0	0	0	0	0	0	0	0	0	0	0	0.00127118644068	0	0.000794491525424	0	0	0	0.00119173728814	0	0	0	0.00217917675545	0
0	0.0199795081967	0.00664108618654	0.273282146353	0.0132249216301	0	0	0.0143494897959	0	0	0.0144578313253	0.0106534090909	0	0	0.00672846889952	0	0	0	0	0	0.00106534090909	0.0216123499142	0.00106534090909	0.0208754208754	0.00378787878788	0	0	0.00142045454545	0	0	0	0	0	0	0	0	0	0	0	0	0	0	0	0	0	0	0	0	0	0
0	0	0	0.237362637363	0	0	0	0	0	0	0.0288461538462	0	0	0	0	0	0	0	0.0565149136578	0	0	0.0432692307692	0	0.136639676113	0	0	0	0	0	0	0	0	0	0	0	0	0	0	0	0	0	0	0	0	0	0	0	0	0	0
0	0	0	0.333333333333	0	0	0	0	0	0	0.2	0	0	0	0	0	0	0	0	0	0	0	0	0	0	0	0	0	0	0	0	0	0	0	0	0	0	0	0	0	0	0	0	0	0	0	0	0	0	0
0	0.0186147186147	0.00954556579914	0.334475442173	0.035092233394	0	0	0.0222829717661	0	0	0.0206404354002	0	0	0	0.00180072028812	0	0.00168067226891	0.00100840336134	0.00126050420168	0.00126050420168	0.00420168067227	0.0373032461716	0	0.0142761650115	0.00288115246098	0.00252100840336	0	0	0	0	0	0	0	0	0	0	0.0015756302521	0	0	0	0	0	0	0	0	0	0	0	0	0
0	0	0	0.473684210526	0	0	0	0	0	0	0	0	0	0	0	0	0	0	0	0	0	0	0	0	0	0	0	0	0	0	0	0	0	0	0	0	0	0	0	0	0	0	0	0	0	0	0	0	0	0
0	0	0	0.475961538462	0.0703125	0	0	0.140625	0	0	0	0	0	0	0	0	0	0	0	0	0	0.0703125	0	0.0803571428571	0	0	0	0	0	0	0	0	0	0	0.0375	0	0	0	0	0	0	0	0	0.124931318681	0	0	0	0	0	0
0	0.017136792793	0.0153392139058	0.408601289284	0.0346497716324	0	0	0.0186329246616	0.00389155532494	0	0.0414567895809	0.00189713322091	0.00168634064081	0.000505902192243	0.00112422709387	0.00168634064081	0.000843170320405	0.0059909470134	0	0	0.00252951096121	0.0155063794585	0.00189713322091	0.0170197879016	0.00262679984434	0.000948566610455	0.00189713322091	0.00126475548061	0.00101180438449	0	0	0	0	0	0	0	0	0	0.00216815225247	0	0	0	0	0	0	0	0.000758853288364	0	0.00151770657673	0
0	0	0	0	0	0	0	0	0	0	0	0	0	0	0	0	0	0	0	0	0	0	0	0.5625	0	0	0	0	0	0	0	0	0	0	0	0	0	0	0	0	0	0	0	0	0	0	0	0	0	0
0	0.0290047641347	0.00699547023012	0.843155297297	0.0289034021755	0	0	0.0217372769417	0.00174012321974	0.000773388097663	0.0	0	0	0.00132580816742	0.00132580816742	0.00116008214649	0.000773388097663	0.00348024643948	0.00174012321974	0.000773388097663	0.000580041073247	0.0199102470724	0.000464032858598	0.0237400904451	0.00397742450227	0.00174012321974	0.000580041073247	0.000464032858598	0	0	0	0	0	0	0.00174012321974	0	0.000580041073247	0	0	0	0	0	0	0	0	0	0	0	0	0.00116008214649
0	0.0408461964209	0.0222772277228	0.409481342991	0.0281396560709	0	0	0.0371287128713	0	0	0.0178217821782	0	0	0	0	0	0	0	0	0	0.00371287128713	0.00990099009901	0	0.0222772277228	0	0	0.00556930693069	0	0	0	0	0	0	0	0	0	0	0	0	0	0	0	0	0	0	0	0	0	0	0
0	0.0997822790165	0.0426215807914	0.310871641025	0.0959177456018	0	0.000131027253669	0.0953242905058	0.00458595387841	0.0028610513321	0.0980519080982	0.00163784067086	0.000131027253669	0.00342087370389	0.00327568134172	0.00438963210702	0.00319378930818	0.00339651425529	0.00540996301684	0.00314465408805	0.00137578616352	0.104565273467	0.00400789246516	0.0892018779343	0.00277720809407	0.00459070616222	0.000693673695893	0.00475229962641	0	0	0	0	0	0	0.00385114679114	0.000262054507338	0	0	0.000898472596586	0	0	0.000262054507338	0	0	0	0	0	0	0.00120948234156	0.000104821802935
0	0.0238515145536	0.0290968988937	0.563366509895	0.0258304116924	0	0	0.0230679397541	0.00328371278459	0.00151313485114	0.0475130948407	0.00147767075306	0	0.00225168876657	0.00118213660245	0.00240805604203	0.00105078809107	0.00150112584438	0.00249809999009	0.000525394045534	0.000875656742557	0.0237510524463	0.0015761821366	0.0216689898801	0.000656742556918	0.00262697022767	0.000656742556918	0.0010279448717	0	0	0	0	0	0	0.00197022767075	0	0.000328371278459	0	0.00150112584438	0	0	0	0	0	0	0	0	0	0	0.000656742556918
0	0	0.031163434903	0.489525623269	0.0231065468549	0	0	0	0	0	0.00592105263158	0.00877192982456	0	0	0	0.00493421052632	0	0	0.00986842105263	0	0	0.0270676691729	0	0.0118421052632	0	0	0	0	0	0	0	0	0	0	0	0	0	0	0	0	0	0	0	0	0	0	0	0	0	0
0	0	0	0.36	0	0	0	0	0	0	0	0	0	0	0	0	0	0	0	0	0	0	0	0	0	0	0	0	0	0	0	0	0	0	0	0	0	0	0	0	0	0	0	0	0	0	0	0	0	0
0	0.0441595441595	0.00412087912088	0.569255451127	0.0463536839666	0	0	0.0252403846154	0.00721153846154	0	0.0350274725275	0.0032967032967	0	0.00144230769231	0.0042735042735	0.00144230769231	0	0	0.00192307692308	0	0	0.0183062130178	0.00115384615385	0.0224609375	0	0.0042735042735	0	0	0	0	0	0	0	0	0.00240384615385	0	0	0	0	0	0	0	0	0	0	0	0	0	0.00480769230769	0
0	0.0138430248616	0.00724564793983	0.199234407641	0.0159831282063	0	0	0.0143716168663	0.00131156141386	0.000639386189258	0.016155020875	0.00250112832857	0	0.00159846547315	0.000255754475703	0.00127877237852	0.00131156141386	0.00127877237852	0.00113668655868	0.000319693094629	0.000319693094629	0.0156926633804	0	0.0168125747479	0.000959079283887	0.00131156141386	0.000426257459506	0.000730727073438	0	0	0	0	0	0	0.00193302801404	0	0	0	0.000885303954358	0	0	0.000383631713555	0	0	0	0	0	0	0.000319693094629	0
0	0.15	0	0.09375	0	0	0	0	0	0	0	0	0	0	0	0	0	0	0	0	0	0	0	0.225	0	0	0	0	0	0	0	0	0	0	0	0	0	0	0	0	0	0	0	0	0	0	0	0	0	0
0	0.03376581435	0.035002573612	0.743959548782	0.0306380824581	0	0	0.0323915935823	0.00164489835122	0.00157137997062	0.0309143068997	0.00171717418786	0	0.0016828307041	0.000837402796982	0.00136351300277	0.00237762579857	0.000821895337779	0.00121096469244	0.00173130931458	0.000792541932858	0.0302628849466	0.00114478279191	0.0310031410542	0.0015557304608	0.00181152441796	0.00132090322143	0.0010334125203	0	0	0	0	0	0	0.00157944299787	8.45378061715e-05	0	0	0.00191775578815	0	8.45378061715e-05	0	0	0.000105672257714	5.28361288572e-05	0.000105672257714	0	0.000241536589062	0.00108381802784	0
0	0	0	0.5	0	0	0	0	0	0	0	0	0	0	0	0	0	0	0	0	0	0	0	0	0	0	0	0	0	0	0	0	0	0	0	0	0	0	0	0	0	0	0	0	0	0	0	0	0	0
0	0.0254195720193	0.0063983399888	0.844251869085	0.01934469234	0	0	0.0141153651042	0.00189338632322	0.00504903019524	0.0231152355876	0.00252451509762	0	0.00710019871206	0.00504903019524	0.000631128774405	0.00180322506973	0.00126225754881	0	0.00189338632322	0	0.022849312619	0.00320274303429	0.0	0.00144258005578	0.00126225754881	0.00126225754881	0	0	0	0	0	0	0	0.00710019871206	0	0	0	0.00189338632322	0	0	0	0	0	0	0	0	0	0.000631128774405	0
0	0.0148023245724	0.0089573210245	0.274074927637	0.0235181407128	0	0	0.0175943188308	0.00073531107984	0.00102282025639	0.0131885013674	0.00197376665692	0.000309119010819	0.000386398763524	0.000463678516229	0.00231839258114	0.00120212948652	0.000686931135154	0.00105381480961	0.00118066288855	0.00108674652241	0.0183935498314	0.000610103310827	0.019680191418	0.00163011978362	0.000883197173769	0.000193199381762	0.000918608381208	0	0	0	0	0	0	0.00164022332271	0.000386398763524	0	0	0.000579598145286	0	0.000185471406491	0	0	0	0.000378513074472	0	0	0	0.000681880170925	0
0	0.0454545454545	0.0181818181818	0.362535769315	0.0181818181818	0	0	0.0932400932401	0	0	0.0430622009569	0	0	0	0	0	0	0	0	0.0227272727273	0	0.0409090909091	0	0	0	0	0	0	0	0	0	0	0	0	0	0	0	0	0	0	0	0	0	0	0	0	0	0	0	0
0	0.0380952380952	0.00925925925926	0.380083776203	0.0138888888889	0	0	0.0222222222222	0	0	0.0315789473684	0	0	0	0.00347222222222	0	0	0	0	0	0	0.031746031746	0	0.0237288135593	0.00462962962963	0	0.00694444444444	0	0	0	0	0	0	0	0.00347222222222	0	0	0	0	0	0	0	0	0	0	0	0.00416666666667	0.00396825396825	0	0
0	0.0265709309901	0.0104634127395	0.816123217326	0.0253402659173	0	7.92538300728e-05	0.0246438150839	0.000941112285295	0.000890715260759	0.0253052437282	0.000836772910027	9.11716992567e-05	0.00128128647012	0.00107119723965	0.00125368393895	0.00102337382798	0.00111538851635	0.000875384208791	0.00127583756032	0.000581782025335	0.0253882977845	0.00113370313647	0.0255123678326	0.00109312833839	0.00131140635983	0.000515341865672	0.00102889106586	4.6944777395e-05	0	0	0	0	4.93522018768e-05	0.00127406766539	5.49924535199e-05	1.20295992075e-05	0	0.000381521269363	0	7.14901895759e-05	9.62367936598e-06	0	5.49924535199e-05	1.20295992075e-05	8.24886802798e-05	4.27719082933e-05	7.21775952449e-05	0.000517186079495	2.4059198415e-05
0	0.0158823529412	0.01	0.391341594828	0.0225	0	0	0.0317142857143	0	0	0.0662874251497	0	0	0	0	0	0	0	0	0	0	0.0603015075377	0	0.0102857142857	0	0	0.0045	0	0	0	0	0	0	0	0.005625	0	0	0	0	0	0	0	0	0	0	0	0	0	0	0
0	0	0	0.28125	0.257142857143	0	0	0	0	0	0	0	0	0	0	0	0	0	0	0	0	0	0	0	0	0	0	0	0	0	0	0	0	0	0	0	0	0	0	0	0	0	0	0	0	0	0	0	0	0
0	0	0.00590163934426	0.425467368519	0.046106557377	0	0	0.0147540983607	0	0	0.0245901639344	0.00614754098361	0	0.00614754098361	0	0	0.00491803278689	0	0	0	0	0.0295081967213	0.0122950819672	0	0.00922131147541	0.0122950819672	0	0	0	0	0	0	0	0	0	0	0	0	0	0	0	0	0	0	0	0	0	0	0	0
0	0.0297230902862	0.0390115560006	0.746395901669	0.0065019260001	0	0	0.0540160006162	0	0	0.0325096300005	0	0	0	0	0	0	0	0.0130038520002	0	0	0.0148615451431	0	0.0412197572836	0.00975288900015	0	0.0	0.0130038520002	0	0	0	0	0	0	0	0	0	0	0	0	0	0	0	0	0	0	0	0	0	0
0	0.0210561497326	0.00378151260504	0.32483640587	0.0137347391787	0	0	0.0215073529412	0.00189075630252	0	0.0170693277311	0.00529411764706	0	0	0	0.00264705882353	0	0	0.000945378151261	0.00302521008403	0	0.0335641933122	0.00132352941176	0.0294009832672	0.00132352941176	0.00352941176471	0	0	0	0	0	0	0	0	0	0	0.000882352941176	0	0	0	0	0	0	0	0	0	0	0	0	0
0	0.0333333333333	0.0144230769231	0.400212458384	0.0500312695435	0	0	0.0288461538462	0	0	0.0153846153846	0.0128205128205	0	0	0	0	0	0	0	0	0	0.011396011396	0.010989010989	0.0320512820513	0	0.00480769230769	0	0	0	0	0	0	0	0	0	0	0	0	0	0	0	0	0	0	0	0	0	0	0	0
0	0	0	0.375	0	0	0	0	0	0	0.0625	0	0	0	0	0	0	0	0	0	0	0	0	0	0	0	0	0	0	0	0	0	0	0	0	0	0	0	0	0	0	0	0	0	0	0	0	0	0	0
0	0.0227096273292	0.0127931769723	0.553558770981	0.03375	0	0	0.021907073509	0	0.00571428571429	0.034554973822	0	0	0	0	0.00428571428571	0.00612244897959	0.00171428571429	0	0	0	0.0345714285714	0	0.0482142857143	0.0029387755102	0	0.00257142857143	0.00171428571429	0	0	0	0	0	0	0.00489795918367	0	0	0	0	0	0	0	0	0.00214285714286	0	0	0	0	0	0
0	0.0230769230769	0	0.250961538462	0.115384615385	0	0	0	0	0	0.0384615384615	0	0	0	0	0	0	0	0	0	0	0	0	0	0	0	0	0	0	0	0	0	0	0	0	0	0	0	0	0	0	0	0	0	0	0	0	0	0	0
0	0	0	0.375	0	0	0	0	0	0	0	0	0	0	0	0	0	0	0	0	0	0	0	0	0	0	0	0	0	0	0	0	0	0	0	0	0	0	0	0	0	0	0	0	0	0	0	0	0	0
0	0.075	0	0.384615384615	0	0	0	0	0	0	0	0	0	0	0	0	0.09375	0	0	0	0	0	0	0	0	0	0	0	0	0	0	0	0	0	0	0	0	0	0	0	0	0	0	0	0	0	0	0	0	0
0	0.0148641992682	0.012671240173	0.328747582454	0.0170702556641	0	0	0.0188937568456	0.00096256684492	0.00401069518717	0.0299465240642	0.00493624023036	0	0.00360962566845	0.00160427807487	0.00096256684492	0	0.00458365164248	0.00160427807487	0	0	0.0131521896228	0.00120320855615	0.0185494652406	0.00160427807487	0.00213903743316	0.000429717341482	0	0	0	0	0	0	0	0	0	0	0	0.00120320855615	0	0	0	0	0	0	0	0	0	0	0
0	0	0.0416666666667	0.512820512821	0.0714285714286	0	0	0.0833333333333	0	0	0	0	0	0	0	0	0	0	0	0	0	0	0	0.0625	0	0	0	0	0	0	0	0	0	0	0	0	0	0	0	0	0	0	0	0	0	0	0	0	0	0.228250915751
0	0.00789473684211	0.0195588235294	0.521152192605	0.0366666666667	0	0	0.0325	0.00266666666667	0.00333333333333	0.0192307692308	0.01	0	0.00266666666667	0	0	0.00333333333333	0.002	0.00266666666667	0.00444444444444	0	0.0891931540342	0	0.0418181818182	0	0.00333333333333	0	0.002	0	0	0	0	0	0	0	0	0	0	0.00444444444444	0	0	0	0	0	0	0	0	0	0	0
0	0.0111720379466	0.0136765518512	0.272295297336	0.0229681352568	0	0	0.0206472031255	0	0	0.0144462279294	0.00140449438202	0	0	0	0.00210674157303	0	0	0	0	0.00126404494382	0.0259983868245	0.00361155698234	0.0201215317588	0.0024077046549	0.00105337078652	0	0.00210674157303	0	0	0	0	0	0	0.00063202247191	0	0	0	0	0	0	0	0	0	0	0	0	0	0.00105337078652	0
0	0.0324603938162	0.0118758817876	0.321282751529	0.0146954963328	0	0.000360945677676	0.0167555754765	0.000696109521231	0.000433134813211	0.0176190579833	0.00170546832702	0.000203031943692	0.00198971304819	0.0020606227121	0.00121819166215	0.00145022816923	0.000348054760616	0.00190611165961	0.00210213569469	0.000243638332431	0.0175206880644	0.000464073014154	0.0275820966036	0.000696109521231	0.0015911074771	0.000730914997293	0.00154457508862	0.000203031943692	0	0	0	0	0	0.000696109521231	0.000203031943692	0.000270709258257	0	0.00081212777477	0	0	0	0.000541418516513	0.000152273957769	0	0.000121819166215	0	0.000304547915539	0.000974553329724	0.000203031943692
0	0.0174334140436	0	0.303983079314	0	0	0	0.0174334140436	0	0	0.0393657736468	0	0	0	0	0	0	0	0	0.00953389830508	0	0.0240856378234	0	0.0124524386026	0	0	0	0	0	0	0	0	0	0	0	0	0	0	0	0	0	0	0	0	0	0	0	0	0	0
0	0.03137223481	0.0203919526265	0.756005063692	0.0388055814907	0	0	0.0135946350843	0	0	0	0	0	0.0229409467048	0	0	0	0	0.00764698223494	0	0	0.017478816537	0	0.0917637868193	0	0	0	0	0	0	0	0	0	0	0.0	0	0	0	0	0	0	0	0	0	0	0	0	0	0	0
0	0.0240344816607	0.00331125827815	0.563690941206	0.0753087524611	0	0	0.0210247564231	0.00248344370861	0	0.0565815525364	0	0	0.00264900662252	0.00198675496689	0	0	0.0262952863265	0.00248344370861	0.00340586565752	0.00248344370861	0.0197782171614	0.00331125827815	0.0321068710981	0	0.00496688741722	0	0	0	0	0	0	0	0	0	0	0	0	0.00198675496689	0	0	0	0	0.00186258278146	0	0	0	0	0	0
0	0	0	0.75	0	0	0	0	0	0	0	0	0	0	0	0	0	0	0	0	0	0	0	0	0	0	0	0	0	0	0	0	0	0	0	0	0	0	0	0	0	0	0	0	0	0	0	0	0	0
0	0.0165241644032	0.0165241644032	0.730443538842	0.0289172877056	0	0	0.0399843978152	0	0	0.0654256255558	0	0	0	0	0	0.00550805480107	0	0.0082620822016	0	0	0.0275402740053	0.00330483288064	0.0476510787441	0	0	0	0	0	0	0	0	0	0	0	0	0	0	0	0	0	0	0	0	0	0	0	0	0	0
0	0.060422503218	0.0189642255104	0.544303677152	0.0300266903915	0	0	0.0164248562825	0.0106761565836	0.00160142348754	0.0455843790972	0	0	0.00320284697509	0	0	0	0.00355871886121	0	0.00266903914591	0	0.0160142348754	0.00128113879004	0.0267945490843	0	0	0.00160142348754	0.00711743772242	0	0	0	0	0	0	0.00266903914591	0	0	0	0.00480427046263	0	0	0	0	0	0	0	0	0	0	0
0	0.0331797235023	0.0120967741935	0.367003827228	0.0175953079179	0	0	0.0129032258065	0	0	0.0058064516129	0	0	0	0	0	0	0.0120967741935	0	0	0.0181451612903	0.00967741935484	0.0207373271889	0.0766889835666	0	0	0	0	0	0	0	0	0	0	0	0	0	0	0	0	0	0	0	0	0	0	0	0	0	0
0	0.0720362849435	0.00526932084309	0.559286911257	0.0259953161593	0	0	0.0344112355058	0.0056206088993	0	0.0324401008827	0.00147540983607	0	0.00196721311475	0	0.00327868852459	0	0.00437158469945	0.00737704918033	0	0.00245901639344	0.0201192250373	0.00245901639344	0.0209987057808	0	0.00147540983607	0	0.00327868852459	0	0	0	0	0	0	0.00196721311475	0	0	0	0	0	0	0	0	0	0	0	0	0	0	0
0	0.0181940357009	0.0103454173496	0.279418477589	0.014297663681	0	0	0.0134975980331	0.000888230940044	0.000777202072539	0.0180244024737	0.00203770627422	0	0.00188112603544	0.000888230940044	0.00171729080699	0.000621761658031	0.000613580583583	0.000920370875375	0.00117484034221	0.000797130330809	0.0161398388281	0.00158287922101	0.0224623682871	0.00133234641007	0.00158973151201	0.000194300518135	0.000666173205033	0	0	0	0	0	0	0.000920370875375	0	0	0	0.000582901554404	0	0	0	0	0	0	0	0	0	0	0
0	0.0217561282322	0.0127904779458	0.414212993292	0.0335548965387	0	0	0.0199868675464	0.000656053184045	0.00266865504865	0.0182341479476	0.00131611892579	0	0.000665845022613	0.00194514014217	0.00120276417075	0.00183325284105	0.00158243984091	0.00184744576627	0.0015202335851	0.00179946016195	0.0209969174196	0.00161490014534	0.0209800948604	0.000555121924961	0.00124304813819	0.000393631910427	0.00120360526457	0	0	0	0	0	0.000112466260122	0.000918474457663	0.000314905528341	0	0	0.00118089573128	0	0	0	0	0	0.000112466260122	0.000125962211337	0.000149955013496	0.000179946016195	0.000393631910427	0
0	0.0416666666667	0.0277777777778	0.287261146497	0	0	0	0.047619047619	0	0.025	0.0416666666667	0	0	0	0	0	0	0	0	0	0	0.03125	0	0	0	0	0	0	0	0	0	0	0	0	0	0	0	0	0	0	0	0	0	0	0	0	0	0	0	0
0	0.00938655438551	0.0444626260366	0.680216784284	0.160312468321	0	0	0.0148208753455	0	0	0.0107274907263	0	0	0.00804561804472	0	0	0	0.00703991578913	0	0	0.0	0.0175997894728	0	0.0204797550229	0	0	0	0	0	0	0	0	0	0	0.00281596631565	0.00625770292367	0	0	0	0	0	0	0	0	0	0	0.0037546217542	0	0	0
0	0.014035951736	0.00372545582048	0.231511693793	0.0110572076613	0	0	0.0237336839042	0.000907258064516	0	0.0254449388209	0.0023667601683	0	0.00120967741935	0.00145161290323	0	0.00272177419355	0	0.000864055299539	0.00181451612903	0	0.0112166478436	0.00259216589862	0.0238916495475	0.00362903225806	0	0.000725806451613	0.00120967741935	0	0	0	0	0	0	0	0	0	0	0	0	0	0	0	0	0	0	0	0	0.000725806451613	0
0	0.0183169336954	0.0079046463066	0.276133269342	0.01642942636	0	0	0.0161964947653	0.00148430873622	0.00131217106823	0.0173227337386	0.00101781170483	0	0.000867116282517	0.00150168940058	0.00135152046052	0.000782932080642	0.00130861504907	0.000880798590722	0.00173423256503	0.000508905852417	0.0237937605244	0.000143129770992	0.0132772259719	0.0015903307888	0.00267604425766	0.000678541136556	0.00209549468642	0.000127226463104	0	0	0	0	0	0.000763358778626	0	0	0	0	0	0	0	0	0	0	0	0	0	0.00114503816794	0.000229007633588
0	0.0288461538462	0.01171875	0.326255572065	0.03515625	0	0	0.0214285714286	0.009375	0	0.0140625	0.0075	0	0	0	0	0	0	0	0	0.0045	0	0	0.0165441176471	0	0.0125	0	0	0	0	0	0	0	0	0.005625	0	0	0	0	0	0	0	0	0	0	0	0	0	0	0
0	0.0229927007299	0.00716892596455	0.274922571897	0.0100620276706	0	0	0.0204744525547	0.00117309697602	0	0.0215039647114	0.00312825860271	0	0	0.00312825860271	0	0	0.00136861313869	0	0	0	0.0171698739217	0.00136861313869	0.0123675340107	0.00410583941606	0	0	0.00164233576642	0	0	0	0	0	0	0.00136861313869	0	0	0	0.00102645985401	0	0	0	0	0	0	0.00164233576642	0	0	0	0
0	0	0.05	0.3125	0	0	0	0.111111111111	0	0	0	0	0	0	0	0	0	0	0	0.0625	0	0.04	0	0	0	0	0	0	0	0	0	0	0	0	0	0	0	0	0	0	0	0	0	0	0	0	0	0	0	0
0	0.0284832660812	0.0045189797148	0.334109423939	0.0222962759379	0	0	0.0243991389299	0.00195822454308	0.00167847817978	0.0152794202016	0.00156657963446	0	0.00239782597112	0.00117493472585	0.0023498694517	0.00117493472585	0	0.00268556508765	0.00348128807659	0	0.0280640901087	0	0.0120721315238	0	0.00195822454308	0	0	0	0	0	0	0	0	0.00271138782888	0	0	0	0	0	0	0	0	0	0	0	0	0	0.00117493472585	0
0	0	0	0.75	0	0	0	0	0	0	0	0	0	0	0	0	0	0	0	0	0	0.166666666667	0	0	0	0	0	0	0	0	0	0	0	0	0	0	0	0	0	0	0	0	0	0	0	0	0	0	0	0
0	0	0	0.6	0	0	0	0	0	0	0	0	0	0	0	0	0	0	0	0	0	0	0	0	0	0	0	0	0	0	0	0	0	0	0	0	0	0	0	0	0	0	0	0	0	0	0	0	0	0
0	0.0183423913043	0.00652173913043	0.378436342367	0.0492922143579	0	0	0.0223602484472	0.00815217391304	0	0.0326086956522	0	0	0	0	0.0122282608696	0	0.0163043478261	0.00611413043478	0.00815217391304	0	0.0627090301003	0	0.0354619565217	0	0	0	0	0	0	0	0	0	0	0	0	0	0	0	0	0	0	0	0	0	0	0	0	0	0
0	0	0	0.375	0.2	0	0	0	0	0	0	0	0	0	0	0	0	0	0	0	0	0	0	0	0	0	0	0	0	0	0	0	0	0	0	0	0	0	0	0	0	0	0	0	0	0	0	0	0	0
0	0.0202241741182	0.0109145220588	0.32865212601	0.0305400933213	0	0	0.0205139836408	0.00268202589605	0.0013341543514	0.0173082063619	0.00126671358198	0	0.000738916256158	0.000892791496424	0.00189465706707	0.00200892857143	0.00147783251232	0.00131362889984	0.000402131295868	0.000547345374932	0.0168702341589	0.00190593478771	0.0170862461708	0.00121367887485	0.000811995885888	0	0.000246305418719	0	0	0	0	0	0	0.000804262591736	0	0	0	0.000246305418719	0	0	0	0	0	0	0.000307881773399	0	0	0	0
0	0.0183923249575	0.0105805751492	0.429835105841	0.0174096544447	0	0.000696594427245	0.0209149534177	0	0.00398053958425	0.020908076853	0	0	0	0.00232198142415	0.00326528637771	0.00199026979213	0	0.00116099071207	0.000870743034056	0	0.0323215253885	0.00116099071207	0.0264540026537	0.000580495356037	0.00116099071207	0	0.00232198142415	0	0	0	0	0	0	0	0.0015479876161	0	0	0.000870743034056	0	0	0	0	0	0	0	0	0	0	0
0	0.0120419529712	0.0058236346105	0.206106725091	0.0148492263879	0	5.01135908058e-05	0.0141054800801	0.000974389344673	0.00112433066105	0.0141396089887	0.00151423872606	9.35453695042e-05	0.000985046843196	0.000664738122724	0.0010733043829	0.000909772431218	0.00109585515046	0.00135853388894	0.000850474253269	0.000499267638226	0.0160996658576	0.00101415773188	0.0144817152667	0.00113201694365	0.00125815031484	0.000373312390969	0.00090785742213	0.000120272617934	0	0	0	0	0	0.00155500641795	7.01590271282e-05	0.000100227181612	0	0.000487643787457	0	0	0	0	7.01590271282e-05	7.51703862087e-05	0	5.26192703461e-05	0	0.000662974891629	3.75851931044e-05
0	0.0416666666667	0	0.641025641026	0	0	0	0.0416666666667	0	0	0.0625	0	0	0	0	0	0	0	0	0	0	0	0	0.05	0	0	0	0	0	0	0	0	0	0	0	0	0	0	0	0	0	0	0	0	0	0	0	0	0	0
0	0.0123350923483	0.00452318130418	0.328928350954	0.0236924856327	0	0	0.0283243793114	0.00193850627322	0.00118733509235	0.0125437951468	0.00197889182058	0	0.00158311345646	0.000949868073879	0	0.00452318130418	0	0.00113079532605	0.00158311345646	0.00113079532605	0.0239621457145	0.00158311345646	0.0212816462919	0.00339238597814	0.00356200527704	0.000949868073879	0.000791556728232	0	0	0	0	0	0	0.00118733509235	0	0	0	0.000949868073879	0	0	0	0	0	0	0	0	0	0.000565397663023	0
0	0.0319829424307	0.0353495679497	0.409458730444	0.0298507462687	0	0	0.0212097407698	0	0	0.0268656716418	0	0	0	0	0	0	0	0	0.0111940298507	0	0.0212097407698	0	0.0107462686567	0	0	0	0	0	0	0	0	0	0	0.0127931769723	0	0	0	0	0	0	0	0	0	0	0	0	0	0	0
0	0.0204641350211	0.014357367176	0.405206041545	0.0210986417102	0	0	0.0232963675694	0.00193302986843	0.000954823221301	0.0209253532233	0.00190771164377	0.000150693188668	0.00112636773225	0.00206775028769	0.000439521800281	0.000797272102836	0.000659282700422	0.00173722853942	0.00103158351948	0.000966947960619	0.0200207600069	0.00131856540084	0.0357955049972	0.00112256243585	0.00133824548145	0.00206775028769	0.00131500171057	0	0	0	0	0	0.000158227848101	0.00100368411109	0	0	0	0.00250776212085	0	0	0.000158227848101	0	0.000258331180573	0	0	0	0	0.000791139240506	0.000113019891501
0	0	0	0.350274725275	0.0514285714286	0	0	0	0	0	0	0	0	0.0714285714286	0	0	0	0	0	0	0	0	0	0	0	0	0	0	0	0	0	0	0	0	0	0	0	0	0	0	0	0	0	0	0	0	0	0	0	0
0	0.0194970748313	0.0127994249176	0.330445020431	0.0184525937085	0	0	0.0222175670051	0.00113619148614	0.000227238297228	0.0266866326144	0.000852143614604	0	0.000777394174726	0.00203328876389	0.00103049925487	0.00123718628491	0.00143160127253	0.00183538624684	0.0025916919589	0.000424178154825	0.0189410245372	0.000389551366676	0.0151793744856	0.00109074382669	0.00238600212089	0.000931122778884	0.000190880169671	0	0	0	0	0	0	0.0011012317481	0	0	0	0.000681714891683	0	0.000198833510074	0	0	0	0	0	0	0.000198833510074	0.000908953188911	0
0	0.00849056603774	0.00606469002695	0.22581800812	0.0194070080863	0	0	0.00679245283019	0	0	0.0574528301887	0	0	0	0	0	0	0	0	0.00943396226415	0	0.0191516527167	0	0.0194070080863	0.0212264150943	0	0	0.0141509433962	0	0	0	0	0	0	0	0	0	0	0	0	0	0	0	0	0	0	0	0	0	0
0	0.0140625	0.0214285714286	0.400253868953	0.0320512820513	0	0	0.0241935483871	0	0	0.0283980582524	0	0	0	0.005859375	0	0	0	0	0	0	0.0208333333333	0	0.03125	0	0	0	0.003125	0	0	0	0	0	0	0	0	0.00625	0	0.005859375	0	0	0	0	0	0	0	0	0	0	0
0	0.024909510481	0.0108243610909	0.700539062371	0.0335005960918	0	0.000714677364286	0.0915464089053	0.00192413136539	0.000804012034822	0.0298365098427	0.00107201604643	0	0.00238003562547	0.00170015044863	0.000670010029018	0.00594665505	0.00249012360425	0.000670010029018	0.00170015044863	0.000341096014773	0.0327274017395	0.00328304914219	0.0340324044763	0.00406472750938	0.00298356273163	0.000833790258334	0.00437739885625	0	0	0	0	0	0	0.0014866637625	0	0	0	0.00107201604643	0	0	0	0	0	0	0.000416895129167	0	0.000312671346875	0.00037520561625	0.000312671346875
0	0.0348139306515	0.0115243583028	0.433082342885	0.0110498660622	0	0	0.0134359903382	0	0	0.0283385093168	0.00310559006211	0	0.000679347826087	0.000815217391304	0.00214530892449	0.00135869565217	0.00203804347826	0.00203804347826	0.00101902173913	0	0.0229189231007	0.00214530892449	0.0281051451352	0.00397667020148	0.00135869565217	0	0.00101902173913	0	0	0	0	0	0	0	0	0	0	0	0	0	0	0	0	0	0.000815217391304	0	0	0	0
0	0.0203191402419	0.00598935226264	0.276263501537	0.0083850931677	0	0	0.0176919518964	0.00174689440994	0	0.0246167872813	0	0	0	0	0	0.00116459627329	0.00174689440994	0.00310559006211	0	0	0.0196148237033	0	0.0209627329193	0.00232919254658	0	0.000873447204969	0	0	0	0	0	0	0	0	0	0	0	0.000776397515528	0	0	0	0	0	0	0	0	0	0	0
0	0	0	0.5	0	0	0	0	0	0	0	0	0	0	0	0	0	0	0	0	0	0	0	0	0	0	0	0	0	0	0	0	0	0	0	0	0	0	0	0	0	0	0	0	0	0	0	0	0	0
0	0.0161792905081	0.0048545537618	0.274143952322	0.0217905405405	0	0	0.0145099986303	0.00297619047619	0	0.0219947735192	0	0	0.0014880952381	0	0.00223214285714	0	0.00382653061224	0.000892857142857	0.00297619047619	0	0.0147321428571	0.0014880952381	0.0263165551353	0.000892857142857	0.00167410714286	0.000837053571429	0.00167410714286	0	0	0	0	0	0	0	0	0	0	0.00111607142857	0	0.00223214285714	0	0	0	0	0	0	0	0	0
0	0.0174290798702	0.0228658536585	0.540744515499	0.0442529063141	0	0	0.0213735558408	0.0015243902439	0.000914634146341	0.0691056910569	0.00121951219512	0	0	0.00209059233449	0.00182926829268	0.000914634146341	0.00271002710027	0.00146341463415	0.000731707317073	0.0020325203252	0.0231879079354	0.00243902439024	0.0259659072981	0.00348432055749	0.0015243902439	0	0.00121951219512	0	0	0	0	0	0	0	0	0	0	0	0	0	0	0	0	0	0	0	0	0.00457317073171	0
0	0.0453629032258	0.0058064516129	0.421104686549	0.0229202037351	0	0	0.0241935483871	0	0	0.0276497695853	0	0	0	0	0	0	0.00907258064516	0	0	0	0.0354838709677	0.0120967741935	0.0217741935484	0	0	0	0	0	0	0	0	0	0	0	0	0	0	0	0	0	0	0	0	0	0	0	0	0	0
0	0.0222894475325	0.0136833745273	0.810124978487	0.0245211611613	0	0	0.0344322062629	0.00254736543229	0	0.0236691518826	0	0	0	0	0.00611367703749	0.0100302513896	0	0.00237754107014	0.00356631160521	0.000891577901301	0.0	0.00203789234583	0.036136651203	0	0	0.000891577901301	0.000891577901301	0	0	0	0	0	0	0.0017831558026	0	0	0	0.000891577901301	0	0.0017831558026	0	0	0	0	0	0	0	0	0
0	0.0194444444444	0	0.412805119025	0.0541666666667	0	0	0.0480769230769	0.0046875	0	0.0142857142857	0	0	0.0046875	0	0	0.00625	0.009375	0.0046875	0.003125	0	0.00857142857143	0	0.0203125	0.0075	0.00625	0	0.009375	0	0	0	0	0	0	0	0	0	0	0	0	0	0	0	0	0	0	0	0	0	0
0	0.016857034591	0.00400444938821	0.420204084326	0.0226572739187	0	0	0.0198437905108	0.00422237860662	0.00184729064039	0.0332512315271	0	0	0.00109469074986	0.000492610837438	0	0.000923645320197	0.0012315270936	0.000615763546798	0.00428835327234	0.00140745953554	0.0327564822843	0.000410509031199	0.0271324078221	0	0	0	0	0	0	0	0	0	0.000738916256158	0.000923645320197	0	0	0	0	0	0	0	0	0	0	0	0	0	0.00211118930331	0
0	0.00860869565217	0.0171849668386	0.424634981251	0.0242133077108	0	0	0.0359893522626	0	0	0.0208922495274	0	0	0.00223602484472	0.000652173913043	0.000978260869565	0.0055900621118	0.000869565217391	0.00130434782609	0.00195652173913	0	0.0412560386473	0	0.0275934350705	0.000782608695652	0.00195652173913	0.00195652173913	0	0	0	0	0	0	0	0.000652173913043	0	0	0	0	0	0	0	0	0.00104347826087	0	0	0	0	0.000978260869565	0
0	0.0206870791951	0.00761564579937	0.279006281311	0.012656789448	0	0	0.0224389341229	0.000155440414508	0.000923843973018	0.0169224708493	0.000971502590674	0	0.00159426066162	0.00136010362694	0.00149461937027	0.00116580310881	0.00136228677883	0.000777202072539	0.000666173205033	0.000259067357513	0.0192674679976	0.000444115470022	0.0155485248778	0.00127042646473	0.000777202072539	0.000666173205033	0.000291450777202	0	0	0	0	0	0.000233160621762	0.00109294041451	0	0	0	0.000155440414508	0	0	0	0	0	0	0	0.000310880829016	0.000233160621762	0.000194300518135	0
0	0.0279350952895	0.00625	0.404278374422	0.0196420269642	0	0	0.0278843118687	0.00325520833333	0.000578703703704	0.0172319593206	0.00179597701149	0	0.00225835591689	0.00198412698413	0	0.000694444444444	0	0.000694444444444	0	0	0.0438964586625	0.00205761316872	0.0204545454545	0.000925925925926	0	0.00102880658436	0.00427737520129	0	0	0	0	0	0.000694444444444	0.000578703703704	0	0.000555555555556	0	0.000462962962963	0	0	0	0	0	0	0	0	0	0.00132275132275	0.00123456790123
0	0.0295566502463	0	0.424438885096	0.040834845735	0	0	0.0449464922711	0	0	0	0	0	0.00969827586207	0	0	0.0051724137931	0	0	0.00969827586207	0	0.00775862068966	0	0.0667408231368	0	0	0	0	0	0	0	0	0	0	0	0	0	0	0	0	0	0	0	0	0	0	0	0	0	0
0	0.0454545454545	0	0.280519480519	0	0	0	0	0	0	0.102272727273	0.0409090909091	0	0	0	0	0	0	0	0	0	0	0	0	0	0	0	0	0	0	0	0	0	0	0	0	0	0	0.0681818181818	0	0	0	0	0	0	0	0	0	0	0
0	0.0205734115509	0.00938430983118	0.324184760701	0.0226492987483	0	0	0.0170540768397	0.00241675617615	0.00263157894737	0.0173358654368	0.00740131578947	0	0	0.00157894736842	0.00451127819549	0.00373961218837	0	0.00157894736842	0.00157894736842	0	0.0242914979757	0.00355263157895	0.0186980609418	0	0.00315789473684	0	0.000676691729323	0.00148026315789	0	0	0	0	0	0.00118421052632	0	0	0	0.00350877192982	0	0	0	0	0	0	0	0	0	0.00118421052632	0
0	0.0153883034018	0.00653140096618	0.235093532742	0.0188573511738	0	0.000280112044818	0.0132860228661	0.00063025210084	0.00200456881782	0.0124347901842	0.00161764705882	0.00016339869281	0.000836155357665	0.00122549019608	0.000672268907563	0.000861883214824	0.000796107916851	0.00139318885449	0.00126883811376	0.000441176470588	0.018838747121	0.00148428936792	0.0177562584782	0.000814785373609	0.000815620365793	0.000480192076831	0.000393907563025	0.000122549019608	0	0	0	0	0.00016339869281	0.000809889173061	0.000183823529412	0	0	0.00046439628483	0	0	0	0	0.00016339869281	0	0	9.19117647059e-05	0.000122549019608	0.000480192076831	9.19117647059e-05
0	0.143830152888	0.0105721308961	0.547363551231	0.0975889005789	0	0	0.0396454908602	0.0118936472581	0.0118936472581	0.0297341181451	0.00475745890322	0	0	0	0	0	0	0.0	0.0158581963441	0	0.0502674902982	0	0.0258909328067	0	0	0.00594682362903	0	0	0	0	0	0	0	0	0	0	0	0	0	0	0	0	0	0	0	0	0	0	0
0	0.0127796288364	0.00698333726423	0.234671549312	0.0150590620093	0	0	0.0180728237636	0.000314099581201	0.000837598883201	0.0181492857944	0.00118832491733	0	0.00176139557247	0.000899855725611	0.000998327317546	0.00114677141215	0.000558399255468	0.00088805664725	0.000717941899887	0.000807390398889	0.0187489424521	0.00117263843648	0.0138903300125	0.000670079106561	0.00183317527729	0.000293159609121	0.000760043431053	0	0	0	0	0	0	0.000819122437249	0	0.000162866449511	0	0.000490084452937	0	0	0	0	0	0.000122149837134	0.000244299674267	0	0.000122149837134	0.000260586319218	0.000279199627734
0	0.0147540983607	0.0147540983607	0.360084022817	0.0245901639344	0	0	0.0399590163934	0	0	0.0819672131148	0	0	0	0	0	0.00614754098361	0	0	0	0	0.0505854800937	0	0	0	0	0	0	0	0	0	0	0	0	0	0	0	0	0	0	0	0	0	0	0.0122950819672	0	0	0	0	0
0	0.0432692307692	0	0.380090497738	0.0384615384615	0	0	0	0	0	0	0	0	0	0	0	0	0	0.0276923076923	0	0	0	0	0	0	0	0	0	0	0	0	0	0	0	0	0	0	0	0	0	0	0	0	0	0	0	0	0	0	0
0	0.0242542885409	0.00760777683855	0.325655397107	0.0408628858148	0	0	0.0136360844373	0.00443786982249	0	0.0268567639257	0.0021736505253	0.00133136094675	0.000950972104818	0.00133136094675	0.00177514792899	0.000950972104818	0	0.00221893491124	0.00546199362767	0.00295857988166	0.0122041420118	0.00177514792899	0.0182312490005	0.00133136094675	0.00304311073542	0	0	0	0	0	0	0	0	0	0	0	0	0.0010650887574	0	0	0	0	0	0	0	0	0	0	0
0	0.0406626506024	0.00903614457831	0.387932870973	0.0293674698795	0	0	0.0595322466336	0	0	0.00542168674699	0	0	0.00542168674699	0	0	0	0.00602409638554	0	0	0	0.0318922749823	0	0.0203313253012	0	0	0	0	0	0	0	0	0	0	0.00451807228916	0	0	0	0	0	0	0	0	0	0	0	0	0	0	0
0	0.0187238016961	0.00636698284901	0.23602799643	0.0137676040935	0	0.000122749590835	0.0186740838055	0.000797872340426	0.00056990881459	0.0174290624713	0.000526069675006	0	0.00115240204101	0.00195792493426	0.00102018548827	0.00076377523186	0.000552373158756	0.00079494973112	0.00132901812633	0.000667016644536	0.0124683046361	0.000841711480009	0.0172623809675	0.00111292962357	0.00104211897525	0.000294599018003	0.000673369184007	8.18330605565e-05	0	0	0	0	0	0.00127659574468	0.000245499181669	0.000122749590835	0	0.000715454758008	0	0	0	0	0	0	0.000122749590835	0	0	0	0
0	0.0337957073091	0.0096078044935	0.347572574336	0.0146276595745	0	0	0.0137711864407	0.00338983050847	0	0.0176503938888	0.00127118644068	0	0.00484261501211	0	0	0.00101694915254	0.00161420500404	0.00401427297056	0.00254237288136	0.00169491525424	0.0129827412739	0.00169491525424	0.0222457627119	0.00127118644068	0.00090799031477	0.00282485875706	0	0	0	0	0	0	0	0.00225988700565	0	0	0	0	0	0	0	0	0	0	0	0	0	0.00127118644068	0
0	0.018998518634	0.0229985296355	0.555609899202	0.0278691228558	0	0	0.0283732980783	0	0.00198347107438	0.0264645449979	0.00123966942149	0	0.00340023612751	0.000595041322314	0.00371900826446	0	0.00170011806375	0.00234884732492	0.00099173553719	0	0.0455152020623	0	0.0249404388715	0.00305149396058	0.00283353010626	0	0.00170011806375	0	0	0	0	0	0	0	0	0	0	0	0	0	0	0	0	0	0	0	0	0.00283353010626	0
0	0.0431063628372	0.00848785739921	0.421811864317	0.0184850452582	0	0	0.0287536537302	0	0.00116640746501	0.0184401467939	0.00116640746501	0	0.00174961119751	0.00341387550734	0.000777604976672	0.00228210156197	0.00301008378067	0.000874805598756	0	0.00103680663556	0.0236472808094	0.00233281493002	0.0163463674739	0.00116640746501	0	0	0.00349922239502	0	0	0	0	0	0	0.000777604976672	0	0	0	0	0	0	0	0	0	0	0.000933125972006	0	0	0.00174961119751	0
0	0.0304557510567	0.00798766816143	0.535212639719	0.032954641679	0	0	0.0296687836915	0.000960922485586	0.000768737988469	0.0254549060239	0.00256245996156	0	0.00212414444182	0.000336322869955	0.00229964355525	0.00112107623318	0.00183448838157	0.000336322869955	0.00186846038864	0	0.0574154119153	0	0.024567015556	0.00212414444182	0.000747384155456	0	0.00153747597694	0	0	0	0	0	0	0.00100896860987	0	0.000373692077728	0	0.000448430493274	0	0	0	0	0	0	0	0	0.000280269058296	0.000448430493274	0
0	0	0	0.1875	0	0	0	0	0	0	0	0	0	0	0	0	0	0	0	0	0	0	0	0	0	0	0	0.15	0	0	0	0	0	0	0	0	0	0	0	0	0	0	0	0	0	0	0	0	0	0
0	0.0333998960527	0.0152877697842	0.421116851038	0.0176845307895	0	0	0.0169964028777	0.00231243576567	0.00089928057554	0.0221840599809	0.00101169064748	0	0.000674460431655	0	0.00202338129496	0.00134892086331	0	0.00269784172662	0.00269784172662	0.00101169064748	0.0307731836509	0.00154162384378	0.0198862811768	0.00192702980473	0.00134892086331	0.00101169064748	0.00202338129496	0	0	0	0	0	0.00107913669065	0	0	0	0	0	0	0	0	0	0	0	0	0.000809352517986	0	0.00134892086331	0
0	0.136904213195	0.036048273729	0.641757313145	0.0304231584878	0	0	0.024956497197	0	0	0.0483108488949	0	0	0	0.0	0	0.00399303955152	0	0	0.0099825988788	0	0.0343487273249	0	0.0266202636768	0.0066550659192	0	0	0	0	0	0	0	0	0	0	0	0	0	0	0	0	0	0	0	0	0	0	0	0	0
0	0.0197813630812	0.00840127455234	0.413883506439	0.0206687407378	0	0	0.0209136717611	0.000866718027735	0.0024763372221	0.0345988244943	0.00273700429811	0	0	0.000866718027735	0.00057781201849	0.00182466953207	0.00154083204931	0.00132071318512	0	0.00057781201849	0.0307243109723	0	0.0299780396165	0	0.00154083204931	0	0.00132071318512	0	0	0	0	0	0	0.00462249614792	0	0	0	0.00173343605547	0	0	0	0	0	0	0.000924499229584	0	0.000924499229584	0	0
0	0	0	0.25	0	0	0	0.5	0	0	0.1875	0	0	0	0	0	0	0	0	0	0	0	0	0	0	0	0	0	0	0	0	0	0	0	0	0	0.0625	0	0	0	0	0	0	0	0	0	0	0	0	0
0	0	0	0.592105263158	0	0	0	0	0	0	0	0	0	0	0	0	0	0	0	0	0	0	0	0	0	0	0	0	0	0	0	0	0	0	0	0	0	0	0	0	0	0	0	0	0	0	0	0	0	0
0	0.0193801836809	0.00532834358015	0.276700730388	0.021877559849	0	0	0.0133021754228	0.000581395348837	0.0022486537665	0.0222841054841	0.000458996328029	0	0.00149890988372	0.00135658914729	0.00135658914729	0.000716211661611	0.0015503875969	0.000949216896061	0.000193798449612	0.00211024978467	0.0129380663676	0.00105708245243	0.016359087041	0.00155817848935	0.000344530577089	0.000505561172902	0.00110366574695	0	0	0	0	0	0	0.000968992248062	0	0	0	0.000442967884828	0	0	0	0	0	0	0	0.000166112956811	0	0.000758341759353	0
0	0.0154837455286	0.00482541384626	0.264126436548	0.0212813123476	0	0	0.0144349526554	0	0.0021613832853	0.0184079910268	0.00324207492795	0.00172910662824	0.00448902682332	0	0	0.0028818443804	0.0021613832853	0.00247015232606	0.0021613832853	0	0.0220461095101	0	0.0172378630016	0.00324207492795	0.000864553314121	0.00162103746398	0.0028818443804	0	0	0	0	0	0	0	0	0	0	0.000926307122273	0	0	0	0	0	0	0	0	0.00129682997118	0	0
0	0.0172540120646	0.0120627344957	0.337964720172	0.00713315217391	0	0	0.0175657157095	0	0.00501672240803	0.0147985322625	0.00244565217391	0	0.00326086956522	0.00407608695652	0.000873447204969	0	0.00318998109641	0	0.000978260869565	0.000873447204969	0.0149456521739	0.00349378881988	0.0215208562235	0	0.00386155606407	0.000873447204969	0	0	0	0	0	0	0	0.00465838509317	0	0	0	0	0	0	0	0	0	0	0	0	0.0015285326087	0.00122282608696	0
0	0.0180376352823	0.00881378812918	0.275296885804	0.0133697716773	0	0	0.0221621215536	0.00115205104472	0.000676132521974	0.0154121680291	0.00142621703854	0	0.00142621703854	0.00247210953347	0.000427865111562	0.00128523466461	0.000772534229209	0.00155299188641	0.00162051327278	0.000190162271805	0.0136290839111	0.00078015290997	0.0222081790326	0.00114097363083	0.000862363790745	0	0.00232948782961	0	0	0	0	0	0	0.000869313242538	0	0.000456389452333	0	0.000456389452333	0	0.000162996232976	0	0	0	0	0	0	0.000304259634888	0.000570486815416	0
0	0.0279850746269	0.00330882352941	0.440205493804	0.0179227941176	0	0	0.0298713235294	0.00551470588235	0	0.0221614227086	0	0	0	0	0	0	0	0.0124080882353	0	0.00367647058824	0.0300802139037	0	0.0170777988615	0	0	0.00413602941176	0	0	0	0	0	0	0	0	0	0	0	0.00275735294118	0	0	0	0	0	0	0	0	0	0	0
0	0.225	0	0	0.375	0	0	0	0	0	0	0	0	0	0	0	0	0	0	0	0	0	0	0	0	0	0	0	0	0	0	0	0	0	0	0	0	0	0	0	0	0	0	0	0	0	0	0	0	0
0	0.0204179270325	0.00128865979381	0.324437353055	0.0259393554486	0	0	0.0304518727659	0	0.00110456553756	0.012471500793	0	0	0	0	0.00154639175258	0.0061041779707	0.000828424153166	0	0.00579896907216	0	0.0390096016212	0	0.0183816378137	0	0.00309278350515	0	0.00193298969072	0	0	0	0	0	0	0	0	0	0	0.000662739322533	0	0	0	0	0	0	0	0	0	0	0
0	0.0286203522505	0.0184931506849	0.403108209497	0.013698630137	0	0	0.0469667318982	0	0	0	0	0	0	0.00513698630137	0	0.0205479452055	0	0	0	0	0.0324441240087	0	0.0389329488104	0	0.00616438356164	0	0	0	0	0	0	0	0	0	0	0	0	0	0	0	0	0	0	0	0	0	0	0	0
0	0.0200380466958	0.00873667924622	0.279805256997	0.014833496937	0	0	0.0142261467238	0.00226997578692	0.000595868644068	0.0143180237185	0.0017876059322	0	0.00139036016949	0.000397245762712	0.00120330755307	0.000595868644068	0.000558626853814	0.00139981840194	0.000794491525424	0.000264830508475	0.0161398505904	0.000944395586824	0.0224504307826	0.00146014658727	0.00212580164911	0.000605326876513	0.00183615819209	0	0	0	0	0	0.000238347457627	0.000706214689266	0	0.000226997578692	0	0.001625096302	0	0	0	0	0.000170248184019	0	0	0	0.000238347457627	0.000916720990874	0
0	0.0216346153846	0	0.484670460804	0.197802197802	0	0	0	0	0	0.0216346153846	0	0	0	0	0	0	0	0	0	0	0	0	0.0519230769231	0	0	0	0	0	0	0	0	0	0	0	0	0	0	0	0	0	0	0	0	0	0	0	0	0	0
0	0.0163636363636	0.0181818181818	0.369223237598	0.0187012987013	0	0	0.0272727272727	0.0102272727273	0	0.0136363636364	0	0	0	0.00681818181818	0	0	0	0	0	0	0.0422287390029	0	0.0335664335664	0	0	0.0163636363636	0.0136363636364	0	0	0	0	0	0	0	0	0	0	0	0	0.00818181818182	0	0	0	0	0	0	0	0	0
0	0.0121644924277	0.00625390869293	0.223692978117	0.0229163081512	0	0	0.0173242395465	0.00525969756739	0.00209314495029	0.021998192703	0.001628001628	0	0.001221001221	0.0018315018315	0	0	0.0017094017094	0.00525969756739	0.00128205128205	0.000915750915751	0.0189329189329	0	0.0160256410256	0	0	0	0	0	0	0	0	0	0	0.000732600732601	0	0	0	0	0	0	0	0	0	0	0	0	0	0.001221001221	0
0	0.0273348519362	0.00558035714286	0.283938802792	0.015943877551	0	0	0.0164276401565	0.00160256410256	0	0.0135732911157	0.00144230769231	0	0	0.00180288461538	0.000961538461538	0.00240384615385	0	0.00160256410256	0	0	0.0209703947368	0	0.0214160839161	0.00120192307692	0.00120192307692	0.000961538461538	0	0	0	0	0	0	0	0.00120192307692	0	0	0	0.00213675213675	0	0	0	0	0	0	0	0.00192307692308	0	0	0
0	0.0203804347826	0	0.350288878831	0.0054347826087	0	0	0.0186335403727	0	0	0.0326086956522	0	0	0	0	0	0.0144927536232	0	0	0	0	0.0334448160535	0	0.0289855072464	0	0	0	0	0	0	0	0	0	0	0	0	0	0	0.00652173913043	0	0	0	0	0	0	0	0	0	0	0
0	0.0165441176471	0	0.350994269481	0.032281205165	0	0	0.0298713235294	0	0	0.0110294117647	0	0	0	0	0	0.00661764705882	0	0.0147058823529	0	0	0	0	0.0147058823529	0	0	0	0	0	0	0	0	0	0	0.00661764705882	0	0	0	0	0	0	0	0	0	0.0110294117647	0	0	0	0	0
0	0.0177376970855	0.00491434031807	0.261263411708	0.0136772604033	0	0	0.030800342226	0.00188127090301	0.00286669851887	0.019705974351	0.00167224080268	0	0	0	0.00352738294314	0.00125418060201	0	0	0.00125418060201	0	0.0154147041465	0	0.0209538239805	0.00250836120401	0.00100334448161	0	0.00188127090301	0	0	0	0	0	0	0.00188127090301	0	0	0	0	0	0	0	0	0	0	0	0	0	0	0
0	0	0.0253564391376	0.739685966016	0.00929736101711	0	0	0.104595311442	0	0	0.00929736101711	0	0	0.0111568332205	0	0	0.0	0	0	0	0.00697302076283	0.0557841661027	0	0.00531277772406	0	0	0.0185947220342	0	0	0	0	0	0	0	0.00929736101711	0	0	0	0	0	0	0	0	0	0	0	0	0	0	0
0	0.0789473684211	0	0.539864512767	0.0676691729323	0	0	0	0	0	0.0592105263158	0	0	0	0	0	0	0	0	0	0	0	0	0.0592105263158	0	0	0	0	0	0	0	0	0	0	0	0	0	0	0	0	0	0	0	0	0.195097893248	0	0	0	0	0
0	0.0170813971347	0.0141284019779	0.726167907734	0.0300831949538	0	0	0.0409060055736	0.00097607983627	0.00385294672212	0.0271586064463	0.00162679972712	0	0.00318286903132	0.00097607983627	0	0.00244019959068	0.000488039918135	0	0.000610049897669	0	0.0345436093081	0.000610049897669	0.0804362087297	0	0.00192647336106	0	0.000610049897669	0.000813399863558	0	0	0	0	0	0.00162679972712	0.000813399863558	0	0	0.00332754489638	0	0.000813399863558	0	0	0.000488039918135	0	0	0	0	0.00192647336106	0
0	0.0217702522585	0.0348252376319	0.545476790477	0.0223614739573	0	0	0.0536542923434	0.00278422273782	0.00208816705336	0.026491187618	0	0	0.00139211136891	0.00139211136891	0.00104408352668	0.00139211136891	0.00238647663242	0.00139211136891	0	0.00397746105403	0.0182714617169	0.00348027842227	0.0320456041889	0.0046403712297	0.00238647663242	0	0	0	0	0	0	0	0	0	0	0	0	0	0	0	0	0	0	0	0.00174013921114	0	0	0.00139211136891	0
0	0.0325816282401	0.0144553514521	0.755795158106	0.0338364869044	0	0.000134310787021	0.0308804284278	0.0017387174357	0.00262502274165	0.0327053714989	0.000982761856248	0	0.00190410109648	0.00125916362832	0.00177925295306	0.00190795302325	0.00143074196888	0.00167371903826	0.00160202023073	0.000447702623402	0.0357076340279	0.000863426487989	0.0347762565918	0.000797470297934	0.00136771221697	0.000798262224745	0.00161076395137	0	0	0	0	0	0	0.00201466180531	0	0.000100733090265	0	0.000967037666548	0	5.75617658659e-05	0.000134310787021	0	0	0.000268621574041	0	0.000134310787021	8.05864722123e-05	0.000575617658659	0
0	0	0	0.652173913043	0.075	0	0	0	0	0	0	0	0.197826086957	0	0	0	0	0	0	0	0	0	0	0.075	0	0	0	0	0	0	0	0	0	0	0	0	0	0	0	0	0	0	0	0	0	0	0	0	0	0
0	0	0	0.695054945055	0	0	0	0	0	0	0	0	0	0	0	0	0	0	0	0	0	0	0	0.046875	0	0	0	0	0	0	0	0	0	0	0	0	0	0	0	0	0	0	0	0	0	0	0	0	0	0
0	0.024498312078	0.00604838709677	0.3049328944	0.0239326814143	0	0	0.0262096774194	0.00161290322581	0.000864055299539	0.0236598671727	0.00241935483871	0	0.000806451612903	0.00172811059908	0	0.00806451612903	0.00120967741935	0.0019749835418	0	0	0.0266319747167	0.00241935483871	0.0200754975978	0	0.00806451612903	0	0	0	0	0	0	0	0	0.00120967741935	0	0	0	0	0	0.00151209677419	0	0	0	0	0.000756048387097	0	0	0	0
0	0.0208599744246	0.0064820530911	0.327620004157	0.0258349770198	0	0	0.0162752848175	0.00115089514066	0	0.0191130800146	0.00191815856777	0	0	0	0.00230179028133	0.00115089514066	0	0	0	0	0.0325466087479	0.00164413591524	0.0257581293387	0.00115089514066	0.00383631713555	0	0.00375802494911	0	0	0	0	0	0	0.00279004882585	0	0	0	0.00153452685422	0	0.00383631713555	0	0	0	0	0	0	0	0	0
0	0.0166666666667	0.0075	0.444556451613	0.01	0	0	0.03	0	0	0.0133333333333	0	0	0.009375	0	0	0	0	0	0	0	0.0394736842105	0	0.0625	0	0	0	0	0	0	0	0	0	0	0.0075	0	0	0	0	0	0	0	0	0	0	0	0	0	0	0
0	0	0	0.45306122449	0	0	0	0	0	0	0	0	0	0	0	0	0	0	0	0	0	0	0	0	0	0	0	0	0	0	0	0	0	0	0	0	0	0	0	0	0	0	0	0	0	0	0	0	0	0
0	0.0241937323771	0.00464912193225	0.428178604926	0.0127650952317	0	0	0.0333179761465	0.00037147102526	0.00250742942051	0.01911354329	0.00191042241562	0.000382084483125	0.00222882615156	0.00111441307578	0.00055720653789	0	0.00055720653789	0.00127361494375	0.0019666113102	0	0.0219418706997	0.00191042241562	0.0379254227694	0.000835809806835	0.00074294205052	0.00111441307578	0	0.00148588410104	0	0	0	0	0	0.00148588410104	0	0	0	0.000835809806835	0	0.000668647845468	0	0	0	0.000534918276374	0	0	0	0	0
0	0.0286138117897	0.0124202173538	0.548056582255	0.0281265048959	0	0	0.0278566144641	0.00214920948617	0.00225861095426	0.0245842913048	0.00148221343874	0.000197628458498	0.00247035573123	0.0020269585487	0.00177865612648	0.000296442687747	0.00135516657256	0.00203274985884	0.00207509881423	0	0.0237354449311	0.000527009222661	0.0443501004511	0.00118577075099	0.0016057312253	0	0.000296442687747	0	0	0	0	0	0	0.00250722671229	0.000370553359684	0.000247035573123	0	0.000494071146245	0	0.00138957509881	0	0	0	0	0.000247035573123	0	0	0	0.000329380764163
0	0	0	0.4	0	0	0	0	0	0	0	0	0	0	0	0	0	0	0	0	0	0	0	0	0	0	0	0	0	0	0	0	0	0	0	0	0	0	0	0	0	0	0	0	0	0	0	0	0	0
0	0.12	0	0.42	0.0375	0	0	0.0375	0	0	0.075	0	0	0	0	0	0.0666666666667	0	0.03	0	0	0	0	0.0375	0	0	0	0	0	0	0	0	0	0	0	0	0	0	0	0	0	0	0	0	0	0	0	0	0	0
0	0.0491281772689	0.0167714618934	0.564723390678	0.0199301502418	0	0	0.029158004158	0.00492395229237	0.0012474012474	0.0278866144251	0.000935550935551	0	0.00280665280665	0	0	0.0012474012474	0.0012474012474	0.002079002079	0.003564003564	0	0.0310124910535	0	0.0261187673395	0	0.000935550935551	0	0.00155925155925	0	0	0	0	0	0	0.0012474012474	0	0	0	0.002079002079	0	0	0	0	0	0	0	0	0	0.00467775467775	0.00155925155925
0	0.0291044776119	0.0044776119403	0.388644833732	0.0315853166599	0	0.00335820895522	0.0167910447761	0	0.00559701492537	0.0513117641606	0	0	0	0.00559701492537	0.00419776119403	0	0.00419776119403	0	0	0	0.040578358209	0.00279850746269	0.0335820895522	0	0	0	0	0	0	0	0	0	0	0	0	0	0	0	0	0	0	0	0	0	0.0044776119403	0	0	0	0
0	0.0273839054754	0.00867865958561	0.328798746985	0.0189002218803	0	0	0.0240136131959	0.000433839479393	0.00105601704069	0.0165544964023	0.00104586303068	0	0.000732104121475	0.000770635917342	0.000715120020977	0.000937093275488	0.000796848023374	0.00111558723272	0.000976138828633	0	0.0191452105556	0.00239197983233	0.017105964661	0.00133109840268	0.00126536514823	0.000542299349241	0.00446599464081	0	0	0	0	0	0	0.000944181902696	0.000152521691974	0	0	0.000354959574049	0	0	0	0	0	0.000203362255965	0	0	0	0.0012383850811	0.000406724511931
0	0.015604691156	0.0083970763216	0.325393602709	0.018551139693	0	0.000202156334232	0.016310338688	0.00099523118391	0.00077628032345	0.0289951226725	0.000727762803235	0	0.00119535919372	0.000485175202156	0.000519830573739	0.000519830573739	0.00131401617251	0.000879315398364	0.000710879417079	0.000554485945322	0.0186024659375	0.00135563659426	0.0284993244325	0.00291795762151	0.000946683321281	0.000485175202156	0.00144397381594	0.000161725067385	0	0	0	0	0	0.000323450134771	0	0.000346553715826	0	0.000323450134771	0	0	0	0	0	0	0	0	0	0.000808625336927	0.000462071621101
0	0.0125760234148	0.00374434447969	0.276767107857	0.00851591101098	0	0	0.0158315565032	0	0.00134328358209	0.0298589583034	0.00287846481876	0	0.00167910447761	0.00255863539446	0.00149253731343	0.00419776119403	0.00223880597015	0.00199004975124	0	0.00111940298507	0.0193591952494	0.00335820895522	0.020553393491	0	0	0	0	0	0	0	0	0	0	0.00167910447761	0	0	0	0	0	0	0	0	0	0	0	0	0	0.00111940298507	0
0	0.0150749293363	0.00266272189349	0.28282055883	0.0131315084261	0	0	0.0198703954322	0	0.00147928994083	0.0132776267392	0.00133136094675	0	0.00133136094675	0	0.00197238658777	0.00166420118343	0.00110946745562	0.00110946745562	0.00110946745562	0	0.0238377007608	0.00391576749043	0.017179676832	0.00221893491124	0	0	0.00110946745562	0	0	0	0	0	0	0.00332840236686	0.00133136094675	0	0	0.00133136094675	0	0	0	0	0	0	0	0	0	0	0
0	0.0714285714286	0	0.642857142857	0.0535714285714	0	0	0	0	0	0	0	0	0	0	0	0	0	0	0	0	0.0267857142857	0	0	0	0	0	0	0	0	0	0	0	0	0	0	0	0	0	0	0	0	0	0	0	0	0	0	0	0
0	0.0169683257919	0.0101902173913	0.599130680547	0.0506535947712	0	0	0.0112800802139	0.00275735294118	0.0063025210084	0.0289522058824	0	0	0.00165441176471	0	0.0126050420168	0	0	0.00275735294118	0	0	0.0276782390171	0	0.0224034926471	0	0	0	0.00165441176471	0	0	0	0	0	0	0	0	0	0	0	0	0	0	0	0.00206801470588	0	0	0	0	0.00275735294118	0
0	0.0221289265045	0.00859475719811	0.331102421401	0.0305667971671	0	0.00157122905028	0.0200943941437	0	0.00125698324022	0.0194121264927	0.00125698324022	0	0	0.00125698324022	0.00167597765363	0.00125698324022	0	0.0047885075818	0	0	0.038048389747	0	0.0162325650228	0	0.00574620909816	0	0	0	0	0	0	0	0	0	0	0.00125698324022	0	0.000897845171588	0	0	0	0	0	0	0	0	0	0	0
0	0.0154624560716	0.00317124735729	0.244268713385	0.0148229089959	0	0	0.0120751341682	0.00190274841438	0.000951374207188	0.0209327729432	0	0	0.00135910601027	0.00390307367052	0	0.0020386590154	0.00169133192389	0	0.000761099365751	0.000951374207188	0.0125986435853	0.000679553005134	0.0105381618643	0.00155326401174	0.00190274841438	0	0.000906070673513	0	0	0	0	0	0	0	0	0	0	0	0	0.00118921775899	0	0	0	0	0	0	0	0.00126849894292	0
0	0.0103778863022	0.00415019762846	0.213385891275	0.0129288103201	0	0.000782608695652	0.0128809303555	0.00347826086957	0.000869565217391	0.0104302378428	0.00130434782609	0	0	0.00130434782609	0	0.000869565217391	0	0.000869565217391	0.00130434782609	0	0.0170328519045	0.000652173913043	0.016718398294	0.00244565217391	0.00115942028986	0	0	0	0	0	0	0	0.00104347826087	0.000652173913043	0	0	0	0.000978260869565	0	0	0	0	0.00104347826087	0	0	0	0	0	0.000782608695652
0	0	0	0.375	0	0	0	0	0	0.25	0	0	0	0	0	0	0	0	0	0	0	0	0	0	0	0	0	0	0	0	0	0	0	0	0	0	0	0	0	0	0	0	0	0	0	0	0	0	0	0
0	0.115384615385	0	0.418269230769	0.115384615385	0	0	0	0	0	0.0432692307692	0.0576923076923	0	0	0	0	0	0	0	0	0	0.115384615385	0	0.0432692307692	0	0	0	0	0	0	0	0	0	0	0	0	0	0	0	0	0	0	0	0	0	0	0	0	0	0
0	0.0176561514109	0.00972710433045	0.421328194903	0.0305062356875	0	0	0.0325706656516	0.00119236883943	0.00447138314785	0.0145099532009	0.00223569157393	0.000715421303657	0	0.00178855325914	0.00178855325914	0.00335353736089	0.00178855325914	0.00158982511924	0.00136270724506	0	0.0237309228121	0.00357710651828	0.0192213814987	0.00119236883943	0.000596184419714	0	0.00119236883943	0.00158982511924	0	0	0	0	0	0.00136270724506	0.000953895071542	0	0	0	0	0	0	0	0	0	0	0	0	0.000794912559618	0
0	0	0	0.3	0	0	0	0	0	0	0.2	0	0	0	0	0	0	0	0	0	0	0	0	0	0	0	0	0	0	0	0	0	0	0	0	0	0	0	0	0	0	0	0	0	0	0	0	0	0	0
0	0	0	0	0	0	0	0.225	0	0	0.375	0	0	0	0	0	0	0	0	0	0	0	0	0	0	0	0	0	0	0	0	0	0	0	0	0	0	0	0	0	0	0	0	0	0	0	0	0	0	0
0	0.0427661001789	0.00581395348837	0.320167019876	0.016351744186	0	0	0.0196220930233	0	0	0.0261627906977	0	0	0	0	0.0104651162791	0	0	0	0	0	0.047480620155	0	0	0.00418604651163	0	0	0	0	0	0	0	0	0	0	0	0	0	0	0	0	0	0	0	0.00654069767442	0	0	0	0	0
0	0.0446920261022	0.072759937121	0.386985641985	0.00737704918033	0	0	0.0107302533532	0.00922131147541	0	0.032074126871	0	0	0	0	0	0	0	0.00614754098361	0	0	0.00737704918033	0	0.0281030444965	0	0	0	0	0	0	0	0	0	0	0	0	0	0	0	0	0.00983606557377	0	0	0	0	0	0	0	0	0
0	0.0185052758708	0.00775673264114	0.324372044419	0.0262455438278	0	0	0.0300868001251	0	0	0.0253502816698	0.00217391304348	0	0	0.00122282608696	0.00122282608696	0	0.00217391304348	0	0	0.00271739130435	0.0156772575251	0.0036231884058	0.0352507411067	0	0.000873447204969	0	0.00366847826087	0	0	0	0	0	0	0	0	0	0	0	0	0	0	0	0	0	0	0	0	0	0
0	0.0257633587786	0.00214694656489	0.576040693357	0.0629488963261	0	0	0.0176159718144	0.00229007633588	0	0.0298598315346	0.00572519083969	0	0.00572519083969	0.00286259541985	0	0	0	0.00229007633588	0.00137404580153	0	0.0204935808466	0.00286259541985	0.0742812169165	0	0	0.00343511450382	0.0030534351145	0	0	0	0	0	0	0	0	0	0	0	0	0	0	0	0	0	0	0	0	0	0
0	0.0194070080863	0.00622621930128	0.289630981965	0.0198979591837	0	0	0.013221235338	0.00510204081633	0.00127551020408	0.0197507849294	0	0.00255102040816	0.00191326530612	0.00127551020408	0	0	0.0015306122449	0.00191326530612	0	0	0.0122448979592	0.00102040816327	0.0134839650146	0	0.00191326530612	0.000956632653061	0	0	0	0	0	0	0	0.00102040816327	0	0	0	0	0	0	0	0	0	0	0	0	0	0.00127551020408	0
0	0	0	0.351479289941	0	0	0	0.0576923076923	0	0	0	0	0	0	0	0	0	0	0	0	0	0.115384615385	0	0	0	0	0	0	0	0	0	0	0	0	0	0	0	0	0	0	0	0	0	0	0	0	0	0	0	0
0	0.0492753623188	0.008	0.415564903846	0.0189473684211	0	0	0.0276923076923	0.02	0	0.0133333333333	0	0	0	0	0	0.01	0	0	0	0.00666666666667	0.0315789473684	0	0.0106666666667	0	0	0	0.0075	0	0	0	0	0	0	0.01	0	0	0	0	0	0	0	0	0	0	0	0	0	0	0
0	0.0139664804469	0.00666352561082	0.216395856996	0.0245519350843	0	0	0.0265834194833	0.000897845171588	0	0.0137280063929	0.00695352430762	0	0	0.00100558659218	0.00287310454908	0.00100558659218	0	0.00125698324022	0	0	0.0174940966423	0	0.0191280058295	0.000897845171588	0.000718276137271	0	0.00167597765363	0.00125698324022	0	0	0	0	0	0	0	0	0	0	0	0	0	0	0	0	0	0	0	0.00159616919393	0
0	0.0293469708891	0.00707979343662	0.384727243823	0.031005984611	0	0	0.0227145869511	0.000718390804598	0.0014367816092	0.01875	0.00808189655172	0	0.0014367816092	0.00340290381125	0.00215517241379	0.0010775862069	0.00164203612479	0.00127713920817	0.00191570881226	0.000862068965517	0.0359088019518	0.000718390804598	0.0392737259689	0.0014367816092	0.00246305418719	0	0.00127713920817	0	0	0	0	0	0	0.000862068965517	0	0	0	0.00215517241379	0	0	0	0	0	0	0	0	0	0.0014367816092	0
0	0	0.0244565217391	0.321070234114	0	0	0	0.0372670807453	0	0	0	0	0	0	0	0	0	0	0	0	0	0.0391304347826	0	0.0326086956522	0	0	0	0	0	0	0	0	0	0	0	0	0	0	0	0	0	0	0	0	0	0	0	0	0	0
0	0.0379193748115	0.00723198142899	0.407073686415	0.0262770553373	0	0.000570522979398	0.0197236959967	0.00178288431062	0.00187672032697	0.0385754124744	0.00222860538827	0	0.000475435816165	0.00281508049045	0.00118858954041	0.00095087163233	0	0.00203758206928	0	0	0.0106973058637	0.00118858954041	0.0236901208521	0.000891442155309	0.00118858954041	0.000594294770206	0.000891442155309	0.000509395517319	0	0	0	0	0	0.00356576862124	0	0	0	0.000594294770206	0	0	0	0	0	0	0	0	0	0.00158478605388	0
0	0.0229621125144	0.0149253731343	0.35609042441	0.0223880597015	0	0	0.0209888059701	0	0	0.0383795309168	0	0	0.0089552238806	0	0	0	0	0	0	0	0.0111940298507	0	0.0111940298507	0	0	0	0	0	0	0	0	0	0	0	0	0	0	0	0	0	0	0	0	0	0	0	0	0	0
0	0.0221198156682	0.0114406779661	0.287529145285	0.023789346247	0	0	0.0049526744442	0	0.000847457627119	0.0224021652321	0.0021186440678	0	0	0.00242130750605	0.00423728813559	0	0.00282485875706	0.00158898305085	0.0021186440678	0.00158898305085	0.0190677966102	0	0.0160286093661	0.0021186440678	0	0.0010593220339	0	0	0	0	0	0	0	0	0	0	0	0	0	0.00127118644068	0	0	0	0	0	0	0	0	0
0	0	0	0.357241703211	0.0411739864865	0	0	0.0202702702703	0	0	0.0253378378378	0.00608108108108	0	0	0	0	0	0	0	0	0	0.0101351351351	0	0.0304054054054	0	0	0	0	0	0	0	0	0	0	0	0	0	0	0	0	0	0	0	0	0	0	0	0	0	0
0	0.05625	0	0.694901315789	0	0	0	0	0	0.0375	0	0	0	0	0	0	0	0	0	0	0	0	0	0.03515625	0	0	0	0	0	0	0	0	0	0	0	0	0	0	0	0	0	0	0	0	0	0	0	0	0	0
0	0.0154500671742	0.00383668056082	0.330781424254	0.0381732538079	0	0	0.0209080979872	0.000954907161804	0	0.0278197554609	0	0	0	0.00113679424024	0.00397877984085	0.00119363395225	0.00628228395923	0.00341038272073	0	0	0.0242456896552	0.00119363395225	0.00602611315701	0.00119363395225	0.0026525198939	0	0.00170519136036	0	0	0	0	0	0	0	0	0.00132625994695	0	0.00119363395225	0	0	0	0	0	0	0	0	0	0	0
0	0.0157269730823	0.0119376994869	0.276137631264	0.014274857613	0	0	0.016238303525	0.00117792700592	0.000555921594465	0.0137172205314	0.00164249562001	0	0.0019018370337	0.00259044020754	0.00127267585148	0.00210786937901	0.00105393468951	0.000720079601527	0.000917711838483	0	0.0266368125211	0.00154422665129	0.0171671495151	0.000752810492505	0.000917711838483	0.000688283878862	0.000458855919241	0.000240899357602	0	0	0	0	0	0.000713775874375	0	0.000229427959621	0	0	0	0	0	0	0	0	0.000172070969716	0	0	0	0
0	0.0234256303293	0.00237388724036	0.264334553343	0.014323043536	0	0	0.0189297042873	0.00148367952522	0	0.0219017938356	0.003815175922	0	0.00111275964392	0	0.00527096673434	0.00333827893175	0	0.00111275964392	0.00296735905045	0.00166913946588	0.0157376006783	0.00222551928783	0.0247461410721	0	0.003815175922	0.000890207715134	0	0	0	0	0	0	0	0.00166913946588	0	0	0	0	0	0	0	0	0	0	0	0	0	0	0
0	0.0114008686376	0.00526230569948	0.329394529202	0.0230401100784	0	0	0.0198054050871	0.00233160621762	0.00233160621762	0.0140810728436	0.00233160621762	0	0	0.00555144337528	0.000666173205033	0.00155440414508	0	0	0.00310880829016	0.000832716506292	0.0155440414508	0.00116580310881	0.0310667311963	0.000932642487047	0.000832716506292	0.000932642487047	0.00728626943005	0	0	0	0	0	0	0	0	0	0	0	0	0	0	0	0	0	0	0	0	0	0
0	0.0215184318455	0.019463840068	0.544205203455	0.0223795781842	0	0	0.0262762341348	0.00335022231414	0.00101038450744	0.025001422437	0.00221021611002	0	0.00228151340389	0.00117878192534	0.00631158826168	0.00165766208251	0.000884086444008	0.00181351065438	0.00210496772383	0.000589390962672	0.0553750616737	0.00265225933202	0.0309970677505	0.00139592596422	0.00073673870334	0.00073673870334	0.000785854616896	0	0	0	0	0	0	0.000442043222004	0	0	0	0.00130975769483	0	0.00073673870334	0	0	0	0	0.000294695481336	0	0.00049115913556	0.00073673870334	0
0	0.0187304890739	0	0.437637686861	0.0552995391705	0	0	0.0276497695853	0.00403225806452	0	0.0209032258065	0	0	0.00453629032258	0	0	0	0.00453629032258	0	0	0	0.0248138957816	0	0.00645161290323	0	0	0.00453629032258	0	0	0	0	0	0	0	0.00403225806452	0	0	0	0	0	0	0	0	0	0	0	0	0	0	0
0	0	0	0.533717105263	0.09375	0	0	0.0703125	0	0	0	0	0	0	0	0	0	0	0	0	0	0	0	0.0703125	0	0	0	0	0	0	0	0	0	0	0.0625	0	0	0	0	0	0	0	0	0	0	0	0	0	0	0
0	0	0	0.541666666667	0	0	0	0	0	0.04	0.0857142857143	0	0	0	0	0	0	0	0	0	0	0.06	0	0	0	0	0.2	0	0	0	0	0	0	0	0	0	0	0	0	0	0	0	0	0	0	0	0	0	0	0
0	0.009	0	0.294745417515	0.0369230769231	0	0	0.0241071428571	0	0	0.018	0	0	0	0	0	0	0	0	0	0	0	0	0.0284210526316	0	0	0	0	0	0	0	0	0	0	0.01125	0	0	0	0	0	0	0	0	0	0	0	0	0	0	0
0	0.0348242552155	0.0110728346457	0.331326265258	0.0116511451297	0	0	0.0236220472441	0	0	0.027069985817	0.00224971878515	0	0	0.0011811023622	0.00168728908886	0	0.00236220472441	0.0011811023622	0.00157480314961	0.0011811023622	0.0144292308289	0.00157480314961	0.0156470825762	0.00196850393701	0.00314960629921	0.00262467191601	0	0	0	0	0	0	0	0.00209973753281	0	0	0	0.0011811023622	0	0	0	0	0	0	0	0	0	0	0
0	0	0	0	0	0	0	0	0	0	0	0	0	0	0	0	0	0	0	0	0	0	0	1.0	0	0	0	0	0	0	0	0	0	0	0	0	0	0	0	0	0	0	0	0	0	0	0	0	0	0
0	0.0346422219615	0.0121510564577	0.718444942256	0.0281659499322	0	0	0.0356750595299	0.00389681570444	0.000616995819869	0.0790887351379	0.00123399163974	0	0.000616995819869	0.0014102761597	0.000822661093159	0.000616995819869	0.0028205523194	0	0.000493596655895	0.000822661093159	0.0326203007374	0.0014102761597	0.0344252026676	0.00352569039925	0	0.000822661093159	0.000493596655895	0	0	0	0	0	0.000658128874527	0	0	0.000493596655895	0	0.000822661093159	0	0	0	0	0	0	0	0.000822661093159	0	0.00098719331179	0
0	0.0227018118362	0.015069235276	0.404772415725	0.017859047855	0	0.000120837808808	0.020594672496	0.0028311216474	0.00106846062525	0.0386014647973	0.000819265143992	0.000225563909774	0.000751879699248	0.00109649122807	0.000837808807734	0.000966702470462	0.00190319548872	0.00178076770875	0.000966702470462	0.00066778789078	0.0185505138578	0.00119576048555	0.0208630047736	0.00169172932331	0.00126879699248	0.000422932330827	0.000893743793446	0.000276200705846	0	0	0	0	0	0.00159246969464	0	0	0	0.000483351235231	0	0	0	0	0.000120837808808	0.000225563909774	0.000873150618482	0	0.000241675617615	0.000563909774436	0.000225563909774
0	0.0132105228928	0.00764006791171	0.321302211302	0.0196572580645	0	0	0.0211693548387	0	0.00430107526882	0.0212972436206	0.00345622119816	0	0.00241935483871	0.00115207373272	0.00576036866359	0	0	0	0	0.00161290322581	0.0337396682356	0	0.0183503425635	0	0.00483870967742	0	0.000967741935484	0	0	0	0	0	0	0.000864055299539	0	0	0	0.000864055299539	0	0	0	0	0	0	0	0.00201612903226	0	0	0
0	0.0223937694734	0.0082905769338	0.816343509764	0.0220014758905	0	0	0.0	0.00391499466318	0.000598763889664	0.0353183411536	0.00189083333578	0	0.00479011111731	0.00165811538676	0.000598763889664	0.00567250000734	0.00245646723965	0	0	0.00159670370577	0.0196205683979	0.00821161905824	0.0294727752603	0	0.000479011111731	0.00673609375871	0.00359258333798	0	0	0	0	0	0.00119752777933	0.00136860317637	0	0	0	0	0	0	0	0	0	0	0	0	0	0.000598763889664	0
0	0.100513555468	0.0146582268391	0.743147728393	0.0443155695135	0	0	0.0209403240559	0.0	0	0	0	0	0	0.0146582268391	0	0	0	0	0	0	0	0	0.0361144719224	0.0109936701293	0	0	0	0	0	0	0	0	0	0	0	0	0	0	0	0	0	0	0	0	0	0	0	0.0146582268391	0
0	0.0206201084003	0.0122488918683	0.694947165965	0.0423713684691	0	0	0.0254923215065	0.00077606079483	0	0.0254072516073	0.00465636476898	0	0.00177385324533	0.00155212158966	0.00206949545288	0.00404901284259	0.00177385324533	0.00291022798061	0.00155212158966	0	0.108997708531	0.00206949545288	0.0309469166184	0.00206949545288	0.00124169727173	0.00077606079483	0.00177385324533	0.000496678908691	0	0	0	0	0	0.00532155973598	0	0	0	0	0	0	0	0	0.00103474772644	0	0	0	0	0	0
0	0.0267857142857	0.0111019736842	0.423589381502	0.0174568965517	0	0	0.0356971153846	0	0	0.0228658536585	0	0	0	0	0.00234375	0	0	0	0	0	0.01904296875	0.00390625	0.0319602272727	0	0	0	0.00439453125	0	0	0	0	0	0	0	0	0	0	0	0	0	0	0	0	0	0	0	0	0	0
0	0	0	0.650224215247	0	0	0	0	0	0	0.214285714286	0	0	0	0	0	0	0	0	0	0	0	0	0	0	0	0	0	0	0	0	0	0	0	0	0	0	0	0	0	0	0	0	0	0	0	0.135490070468	0	0	0
0	0.047619047619	0	0.445262782532	0	0	0	0.0446428571429	0	0	0.0225563909774	0	0	0	0	0	0	0	0	0	0	0.0163265306122	0	0.0753968253968	0.0119047619048	0	0	0	0	0	0	0	0	0	0	0	0	0	0	0	0	0	0	0	0	0	0	0	0	0
0	0.0161824658515	0.00945573195954	0.272882671075	0.0143459184042	0	0.000173839140848	0.0178585413359	0.000608436992969	0.000360555255093	0.0208679905071	0.00101406165495	0	0.00139071312679	0.00196353339557	0.000624037941507	0.000640459992599	0.000927142084524	0.000456327744727	0.000695356563393	0.000360555255093	0.0144563358643	0.00169010275825	0.0204633502941	0.00360120575534	0.00122868829648	0.000540832882639	0.00027041644132	0	0	0	0	0	0.000243374797188	0.00214401607046	0.000231785521131	0	0	0.00020281233099	0	0	0	0	0.000231785521131	0	0.00019469983775	0.000243374797188	0.000243374797188	0.00183946067642	0
0	0.0360902255639	0	0.404255319149	0.0430622009569	0	0	0.0415512465374	0	0	0.0300751879699	0	0	0	0	0	0	0	0.00657894736842	0	0	0.0407470288625	0	0	0	0	0	0	0	0	0	0	0	0	0	0	0	0	0	0	0	0	0	0	0	0	0	0	0	0
0	0.12	0.072	0.1	0	0	0	0	0	0	0	0.15	0	0	0.1125	0	0	0	0	0	0	0	0	0	0	0	0	0	0	0	0	0	0	0	0	0	0	0	0	0	0	0	0	0	0	0	0	0	0	0
0	0.0136003626763	0.00678467723922	0.23859961845	0.0146995316202	0	0	0.0184205915884	0.000886476707372	0.000811419984974	0.01132242738	0.000743801652893	0.000165289256198	0.00202453512397	0.00112831576533	0.00212121212121	0.00163344676714	0.00064373402414	0.00064373402414	0.000974135971313	0.00114431023522	0.0188584027155	0.00212121212121	0.0153603425789	0.000318772136954	0.000743801652893	0.00107851239669	0.000905497664391	0.000185950413223	0	0	0	0	0.000185950413223	0.000605126768455	0.000185950413223	0	0	0	0	0.000165289256198	0	0	0	0	0.000123966942149	0	0	0.000335549617846	0
0	0.115384615385	0	0.634615384615	0.0432692307692	0	0	0	0	0	0	0	0	0	0	0	0	0	0	0	0	0	0	0	0	0	0	0	0	0	0	0	0	0	0	0	0	0	0	0	0	0	0	0	0	0	0	0	0	0
0	0.029296875	0.0140625	0.446180089861	0.009375	0	0	0.00703125	0	0	0.017578125	0	0	0	0	0	0	0	0.0234375	0	0	0.0413602941176	0	0.02109375	0	0	0	0	0	0	0	0	0	0	0	0	0	0	0	0	0	0	0	0	0	0	0	0	0	0
0	0.0156364810021	0.00717286126842	0.279901017535	0.0314968308142	0	0	0.0286564555065	0.000959897610922	0	0.00767918088737	0	0	0	0.00479948805461	0	0	0	0	0.00127986348123	0	0.0130879952515	0.00191979522184	0.0204188867336	0	0.00102389078498	0	0.00227531285552	0	0	0	0	0	0	0	0	0	0	0.00255972696246	0	0	0	0	0	0	0	0	0	0	0
0	0.0342045516645	0.010682655142	0.5483750947	0.0163107366771	0	0	0.0579172719627	0	0.00112852664577	0.0539607117514	0.00188087774295	0	0	0.00188087774295	0	0.00313479623824	0.00537393640842	0.00188087774295	0	0	0.0141065830721	0.00470219435737	0.0345593607844	0.00705329153605	0	0	0	0	0	0	0	0	0	0.00235109717868	0	0	0	0	0	0	0	0	0	0	0	0	0	0.00188087774295	0.00470219435737
0	0.0162336453585	0.00749728021551	0.281179919679	0.0195625033735	0	0	0.011854224607	0.000441826215022	0.000915626695605	0.0153262623847	0.000892149088025	0	0.00180701957605	0.00263075182298	0.00193298969072	0.00101481958763	0.00122544252091	0.00183816378137	0.00172482157018	0.000828424153166	0.0144898512604	0.000618556701031	0.0207508625707	0.0020423562127	0.000724871134021	0.000579896907216	0.000793021411578	0.000412371134021	0	0	0	0	0	0.00102334748332	0	0	0	0.000289948453608	0	0.000165684830633	0	0	0	0	0	0	0.000231958762887	0.000883652430044	0.000378708184305
0	0.0508036304713	0.0118644073949	0.565538201677	0.0231485984614	0	0	0.0225824503355	0.000545058139535	0.000872093023256	0.0276971582213	0.00103274173807	0.00109011627907	0.00103274173807	0.000968992248062	0.0016879219805	0.00121687398594	0.00103274173807	0.00124584717608	0.000545058139535	0.000654069767442	0.0262849029743	0.000436046511628	0.0260212326038	0.0016351744186	0.000654069767442	0.000327034883721	0.000436046511628	0	0	0	0	0	0	0.00237403100775	0	0	0	0	0	0	0	0	0	0	0	0	0	0.000327034883721	0
0	0.0295566502463	0.0103448275862	0.404673646547	0.0266009852217	0	0	0.0161637931034	0	0	0.0504625735913	0	0	0	0	0	0	0	0.00484913793103	0	0	0.0151387720774	0.0110837438424	0.0264588859416	0	0	0	0	0	0	0	0	0	0	0	0	0	0	0	0	0	0	0	0	0	0	0	0	0	0
0	0.0346153846154	0.0115384615385	0.464980607628	0.0259615384615	0	0	0.0276923076923	0	0	0	0	0	0.0115384615385	0	0	0.00769230769231	0	0	0	0	0.035132032147	0.00576923076923	0.0153846153846	0	0	0	0	0	0	0	0	0	0	0	0	0	0	0	0	0	0	0	0	0	0	0	0	0	0
0	0.0252100840336	0.00744485294118	0.40226321786	0.0231617647059	0	0	0.0174148606811	0	0.00413602941176	0.0469478357381	0	0	0	0.0110294117647	0	0.00551470588235	0	0	0	0	0.0209766925638	0	0.0348297213622	0.00551470588235	0	0	0	0	0	0	0	0	0	0	0	0	0	0	0	0	0	0	0	0	0	0	0	0	0
0	0.0389322470756	0.0137745303636	0.412975588263	0.0207220261537	0	0	0.0322178318359	0.00147347740668	0.00073673870334	0.0196902590517	0	0	0.00331532416503	0.00110510805501	0.00073673870334	0.00110510805501	0.000589390962672	0.00110510805501	0.00294695481336	0.00110510805501	0.0240945991029	0.00252596126859	0.01535858202	0.00252596126859	0.00098231827112	0.00442043222004	0.00294695481336	0	0	0	0	0	0	0.00147347740668	0	0	0	0	0	0	0	0	0.00117878192534	0	0	0	0	0	0
0	0.0157104959601	0.00695390702356	0.202844958589	0.0152138640582	0	4.16907932831e-05	0.0154020522792	0.000917771899123	0.00112968601154	0.0125612833762	0.000837445661098	0	0.00103219516762	0.00102958903524	0.00108537316843	0.0014749457269	0.00113141133087	0.00128967731747	0.00102958903524	0.000428330067978	0.0144285903823	0.000634807969922	0.0142891034343	0.00110051125924	0.00111629467811	0.000275316559417	0.00141791628186	0.000195425593515	0	0	0	0	0.000268972859891	0.000980704108682	0.000104226983208	4.16907932831e-05	0	0.000434279096699	0	4.96318967657e-05	3.72239225742e-05	0	4.16907932831e-05	0.000139589709653	6.61758623542e-05	0.000139589709653	6.94846554719e-05	0.000358280254777	9.92637935313e-05
0	0.0323564482207	0	0.691435042718	0.0261933152263	0	0	0.041909304362	0	0	0.068757452469	0.0	0	0.011001192395	0	0	0.0137514904938	0	0	0	0	0.0550059619752	0	0.0550059619752	0	0	0	0	0	0	0	0	0	0	0	0	0	0	0	0	0	0	0	0	0	0	0	0	0	0
0	0.0102972187393	0.00414746543779	0.242338580389	0.0129995185364	0	0	0.0192307692308	0.00103686635945	0.00331797235023	0.0169014084507	0	0	0.00145161290323	0.00327431481931	0	0	0.00193548387097	0.000829493087558	0.00207373271889	0	0.0196797400789	0	0.0227483115288	0.00387096774194	0.00145161290323	0	0	0	0	0	0	0	0	0	0	0	0	0	0	0	0	0	0	0	0	0.00241935483871	0	0	0
0	0.0146718826652	0.00530464893539	0.280098035071	0.0226979203742	0	0	0.0193311082351	0	0.00135379061372	0.0199099945601	0	0	0.00135379061372	0	0.00270758122744	0	0.00203068592058	0.00240673886883	0	0	0.0310427336076	0.00162454873646	0.0133891379379	0	0.00270758122744	0.00180505415162	0.00135379061372	0	0	0	0	0	0	0	0	0	0	0	0	0	0	0	0	0	0	0	0	0	0
0	0.0661764705882	0	0.439984101749	0.0330882352941	0	0	0.0330882352941	0	0	0	0	0	0	0	0	0	0	0	0	0	0.198529411765	0	0.0588235294118	0	0	0	0	0	0	0	0	0	0	0	0	0	0	0	0	0	0	0	0	0	0	0	0	0	0
0	0.0119047619048	0	0.310269799826	0.0178571428571	0	0	0	0.0125	0	0.015625	0.00833333333333	0	0	0	0	0	0	0	0	0	0.0607638888889	0	0.0357142857143	0.0104166666667	0	0	0	0	0	0	0	0	0	0	0	0	0	0.005	0	0	0	0	0	0	0	0	0	0	0.0104166666667
0	0.0167506189704	0.0052974285399	0.417891484697	0.041085620033	0	0	0.0173437422306	0	0.00254524886878	0.0336847358243	0.00169683257919	0.00150829562594	0.000565610859729	0.000565610859729	0.00113122171946	0.00113122171946	0.00509049773756	0.00339366515837	0.000565610859729	0	0.0266971169844	0.00267920933556	0.0195760895451	0.00193923723335	0.00221325988589	0.000377073906486	0	0	0	0	0	0	0	0	0	0.000678733031674	0	0	0	0	0	0	0	0	0	0	0	0.000678733031674	0
0	0	0	0.306818181818	0	0	0	0	0	0	0.09375	0	0	0	0	0	0	0	0	0	0	0.046875	0	0.046875	0	0	0	0	0	0	0	0	0	0	0	0	0	0	0	0	0	0	0	0	0	0	0	0	0	0
0	0.0330851943755	0.00636672325976	0.579832068074	0.0307351515991	0	0	0.0297790887411	0.00358422939068	0.00268817204301	0.032991202346	0	0	0	0	0.00161290322581	0	0.00161290322581	0.00268817204301	0.00537634408602	0	0.0246097814776	0.00161290322581	0.0201612903226	0	0	0	0	0	0	0	0	0	0	0.00358422939068	0	0	0	0.00614439324117	0	0	0	0	0	0.00403225806452	0	0	0	0	0
0	0.0232625716361	0.00577146504257	0.279437511583	0.0147675671209	0	0.000168640383751	0.0126505828735	0.00178445057224	0.0010657135362	0.0202106016241	0.00130210817514	0	0.000983735571878	0.00081725724433	0.000931960015464	0.00103292235047	0.00124261335395	0.00203439193096	0.00142641657922	0.000196747114376	0.0143370157319	0.000553351259182	0.0210670593526	0.000262329485834	0.000590241343127	0	0.000913468745316	0	0	0	0	0	0.000168640383751	0.000843201918753	0.000224853845001	0	0	0.000737801678909	0	0	0	0	0	0	0.000224853845001	0	0.000314795383001	0.000524658971668	0
0	0.0533333333333	0	0.359191616766	0.009	0	0	0.012	0.03	0.015	0.06	0	0	0	0.0225	0	0	0	0	0	0	0.036	0	0.02	0	0	0	0	0	0	0	0	0	0	0.0225	0	0	0	0	0	0	0	0	0	0	0	0	0	0	0
0	0.0353972275762	0.0125398089172	0.555737470694	0.0301020853329	0	0	0.0250796178344	0	0.0031847133758	0.0211129435851	0	0	0	0.00143312101911	0	0	0.00424628450106	0.00545950864422	0	0.00238853503185	0.0238115472697	0.00955414012739	0.0357806495762	0	0	0	0.00545950864422	0	0	0	0	0	0	0.00429936305732	0	0	0	0	0	0	0	0	0	0.00119426751592	0	0	0	0	0
0	0.0181718621682	0.00562215719916	0.27696726735	0.0244602143836	0	0	0.0126526125264	0.000965931043887	0.00098013591218	0.0146580213941	0.000904740842012	0	0.000735101934135	0.00124273836412	0.00147020386827	0.00160842816358	0.00183252377288	0.00147020386827	0.00147020386827	0.000392054364872	0.0264690714802	0.00098013591218	0.0130549223158	0.000294040773654	0.00136298094633	0.000392054364872	0.00112015532821	0.000168023299231	0	0	0	0	0	0.00113092605252	0	0.000188186095139	0	0.000764984126579	0	0.000168023299231	0	0	0	0.000224031065641	0.000134418639385	0	0	0.000560077664103	0.000134418639385
0	0.0244769874477	0.0105769230769	0.537230035903	0.0251282051282	0	0	0.045	0.00230769230769	0	0.0501923076923	0.00369230769231	0	0.00230769230769	0	0	0	0.00184615384615	0	0.00316483516484	0	0.0290802276482	0	0.0276315789474	0.00923076923077	0.00307692307692	0	0.00728744939271	0	0	0	0	0	0	0.00230769230769	0	0	0	0.00184615384615	0	0	0	0	0	0	0	0	0	0	0
0	0.0292118455604	0.0090356186707	0.52803920829	0.0254243115323	0	0	0.0266963055235	0.00254156518056	0.00133432171979	0.0647171021397	0.00152493910833	0.000555967383247	0.00125092661231	0.000667160859896	0.00152493910833	0.00180689399555	0.00352462341077	0.0022874086625	0.00166790214974	0.00125092661231	0.0235065206468	0.00166790214974	0.0258632191497	0.00111193476649	0.00286950907482	0.00125092661231	0.0021811028112	0.000277983691623	0	0	0	0	0	0.00403591137468	0	0	0	0.00133432171979	0	0	0.000555967383247	0	0	0	0	0	0.000370644922165	0.00127078259028	0
0	0.018719993506	0.00598281539801	0.230983316483	0.0187924874847	0	0	0.0186351721489	0.00124167971673	0.00115908432338	0.0144025027917	0.00151800494035	0	0.00082387875251	0.00124799367683	0.000800492610837	0.000998810939358	0.000571780436312	0.0015280989243	0.00150056839712	0.000466683951257	0.0179014183025	0.00147783251232	0.0123636701724	0.000301598471901	0.000422237860662	0.00103448275862	0.00107279693487	0	0	0	0	0	0	0.000645291389393	0	0	0	0.000527797325827	0	0.000184729064039	0	0	0	0	0	0.000164203612479	0	0.000482557555042	0.000164203612479
0	0.0228489312017	0.00695472986026	0.254819692309	0.0253128555176	0	0	0.0214745235434	0	0.00102389078498	0.0199697535845	0.00102389078498	0	0	0.00127986348123	0	0.00191979522184	0	0.00511945392491	0.00255972696246	0	0.0227680977187	0.00383959044369	0.012494938393	0	0	0	0.00127986348123	0.00153583617747	0	0	0	0	0	0	0.00153583617747	0	0	0.00191979522184	0	0	0	0	0	0	0	0	0.00122866894198	0	0
0	0.0535714285714	0	0.382040816327	0	0	0	0	0	0	0	0	0	0	0	0	0	0	0	0	0	0	0	0	0	0	0	0	0	0	0	0	0	0	0	0	0	0	0	0	0	0	0	0	0	0	0	0	0	0
0	0.0316663795719	0.00962403269912	0.732155550852	0.0775509735421	0	0	0.0238187897104	0.00108809534791	0.00187487198409	0.029167150198	0.00234358998011	0	0.00136814982623	0.00237964521057	0.00328102597215	0.00107135541948	0.00241918965689	0.00401547385568	0.00188429345134	0.00214271083896	0.0288270889709	0.00281230797613	0.0316471324258	0.000703076994032	0.00107135541948	0.000416638218686	0.000781196660036	0.000312478664014	0	0	0	0	0	0.00140615398806	0	0.000624957328029	0	0.000468717996022	0	0	0	0	0.000714236946319	0.000249982931212	0.000416638218686	0	0	0.000703076994032	0.000187487198409
0	0.0145295202952	0	0.556167270877	0.0448339483395	0	0	0.0293297769934	0	0.00166051660517	0.0415129151292	0	0	0.00132841328413	0	0.00632577754349	0	0	0	0	0	0.0528164317788	0.00221402214022	0.0255996309963	0	0	0	0.00166051660517	0	0	0	0	0	0	0.00738007380074	0	0	0	0	0	0	0	0	0	0	0	0	0	0	0
0	0.0180700900462	0.0114991482112	0.40883605631	0.0177438245315	0	0	0.0157580919932	0.00393133272179	0.00338210241507	0.0295730408859	0.000958262350937	0.0006132879046	0.00287478705281	0.000958262350937	0.00201739442303	0.000638841567291	0.00383304940375	0.00255536626917	0.00201739442303	0.002190313945	0.0247970458634	0.000638841567291	0.0339923140922	0.000958262350937	0.00273789243125	0	0	0	0	0	0	0	0	0.00958262350937	0	0.00054757848625	0	0	0	0	0	0	0	0	0	0	0	0.0015332197615	0
0	0.00952380952381	0	0.453560138492	0.0204081632653	0	0	0.0119047619048	0	0.0119047619048	0.0214285714286	0	0	0	0.0119047619048	0.00892857142857	0	0	0	0	0	0.0272108843537	0	0.0446428571429	0	0	0	0	0	0	0	0	0	0	0	0	0	0	0	0	0	0	0	0	0	0	0	0	0	0
0	0.0228571428571	0.0177777777778	0.347083333333	0.0325	0	0	0.0325	0	0	0.0611111111111	0	0	0	0	0	0	0	0	0.0075	0	0.0392307692308	0.0133333333333	0.024	0	0	0	0	0	0	0	0	0	0	0	0	0	0	0.01	0	0	0	0	0	0	0	0	0	0	0
0	0.0175827038291	0.0101794601116	0.332003259299	0.0179608490397	0	0	0.0239310932601	0	0	0.0174606017192	0.00429799426934	0	0.0025787965616	0.00491199345068	0	0.0012893982808	0.00122799836267	0	0.00429799426934	0.00206303724928	0.0260102756645	0	0.020952722063	0	0.00171919770774	0	0	0	0	0	0	0	0	0.0012893982808	0	0	0	0.00286532951289	0	0	0	0	0	0	0	0	0	0.00386819484241	0
0	0.0173076923077	0.00346153846154	0.4078125	0.03125	0	0	0.0284023668639	0	0	0.0266272189349	0	0	0	0.00865384615385	0	0.00384615384615	0.00432692307692	0	0.00432692307692	0.00432692307692	0.0103846153846	0.00432692307692	0.0576923076923	0	0	0	0.00576923076923	0	0	0	0	0	0	0	0	0	0	0	0	0	0	0	0	0	0	0	0	0.00288461538462	0
0	0.0430107526882	0.0111111111111	0.415178571429	0.0138888888889	0	0	0.036231884058	0	0	0.0111111111111	0	0	0	0	0	0	0	0	0	0	0.00833333333333	0.0208333333333	0.0825396825397	0	0	0	0	0	0	0	0	0	0	0	0	0	0	0	0	0	0	0	0	0	0	0	0	0	0
0	0.028694456784	0.0130805008408	0.720237809413	0.0255294220754	0	0	0.0323866508585	0.00117936253619	0.00220947485743	0.0319563946611	0.00244064405451	0	0.000718783084186	0.00136269293044	0.00319459148527	0.00272538586087	0.00155736334907	0.00190812086012	0.00207648446543	0.000486676046584	0.0786483774532	0.00168714362816	0.0344942441525	0.00111240239219	0.00520604319546	0.00117936253619	0.000778681674535	0	0	0	0	0	0	0.00106183864709	0.000259560558178	0	0	0.000614748690422	0	0	0	0	0	0.000155736334907	0	0.000461440992317	0.000155736334907	0	0
0	0.0200052714813	0.010045100451	0.432549321616	0.0131613589703	0	0	0.0230365699179	0.00103782287823	0	0.0415469246858	0.00103782287823	0.00110701107011	0.00138376383764	0.000922509225092	0	0.00207564575646	0	0.00138376383764	0	0.00103782287823	0.036360419644	0.00207564575646	0.0155114125992	0.00207564575646	0.00166051660517	0.00138376383764	0	0	0	0	0	0	0	0	0	0	0	0	0	0	0	0	0.000664206642066	0	0.00110701107011	0	0	0	0
0	0	0.00762711864407	0.448093220339	0.0290556900726	0	0	0.0521512385919	0	0	0.0381355932203	0	0	0	0	0	0	0	0	0	0.00953389830508	0.0406779661017	0	0.0174334140436	0	0	0	0	0	0	0	0	0	0	0	0	0	0	0	0	0	0	0	0	0	0	0	0	0	0
0	0.0357133267385	0.0163406845624	0.412084305195	0.0218144192057	0	0	0.0210941186404	0.00215173136414	0.000633285485097	0.0190292926582	0.000748428300569	0	0.000967016883592	0.000726415703493	0.00136841012253	0.00134492340859	0.000844380646796	0.00144072447859	0.00188176258429	0.000940881292144	0.0204476636084	0.000562920431197	0.0227102127126	0.000996056429646	0.000633285485097	0.00106228532984	0.0012999017852	0	0	0	0	0	0	0.000313627097381	0	0	0	0.000823271130626	0	0.000268823226327	0	0.000274423710209	0	0.000219538968167	0.000117610161518	0.000117610161518	0	0	0
0	0.01919731222	0.00557750406693	0.26533321254	0.0150460336983	0	0	0.0232564119046	0.00226586102719	0	0.0167325122008	0.00339879154079	0	0.00226586102719	0.00169939577039	0.000906344410876	0	0.0011329305136	0	0	0.00151057401813	0.0262680170888	0.00169939577039	0.0223368137221	0	0	0	0.00258955545965	0	0	0	0	0	0.00135951661631	0.00226586102719	0	0	0	0.00388433318947	0	0	0	0	0	0	0	0	0	0	0
0	0	0	0.625437062937	0.0511363636364	0	0	0	0	0	0	0	0	0	0	0	0	0	0	0	0	0	0	0.136363636364	0	0	0	0	0	0	0	0	0	0	0	0	0	0	0	0	0	0	0	0	0	0	0	0	0	0
0	0	0	0.642857142857	0	0	0	0	0	0	0	0	0	0	0	0	0	0	0	0	0	0	0	0	0	0	0	0	0	0	0	0	0	0	0	0	0	0	0	0	0	0	0	0	0	0	0	0	0	0
0	0.0116621290682	0	0.690072030728	0.0263338398313	0	0	0.0357152702713	0	0	0.125592159196	0.00510218146732	0	0	0	0	0.00612261776079	0.0102043629346	0	0	0	0.0204087258693	0	0.0570516654982	0	0	0	0	0	0	0	0	0	0	0	0	0	0	0.00765327220098	0	0	0	0	0	0	0	0	0	0.0	0
0	0.0116266413778	0.0116266413778	0.703731606159	0.0398627704381	0	0	0.0058133206889	0	0.0116266413778	0.105450933426	0	0	0	0.0058133206889	0	0	0.0	0	0.00435999051667	0	0.0476990415499	0.0116266413778	0.00775109425186	0	0.0199313852191	0	0	0	0	0	0	0	0	0	0	0	0	0	0	0	0	0	0	0	0	0	0	0.00871998103334	0
0	0.0156504523797	0.00754521534507	0.33238471081	0.0209576860059	0	0	0.0260644391877	0.000746705163466	0.00072803753438	0.0180967281129	0.00116486005501	0	0.00160934612863	0.000939403270167	0.00101925254813	0.000970716712506	0.00124806434465	0.000682535188481	0.00127406568516	0.000453001132503	0.0183801873441	0.0021714510808	0.0182071609025	0.000804673064314	0.00232972011001	0.00159258210646	0.000994392729884	0	0	0	0	0	0.000318516421291	0.00156115265104	0	0.000485358356253	0	0.00072803753438	0	0	0	0	0	0.000159258210646	0	0	0	0.00104538722885	0.000212344280861
0	0.010752688172	0.0115207373272	0.306769452298	0.0465260545906	0	0	0.0306933076553	0	0	0.0276497695853	0	0	0	0	0	0	0	0	0	0	0.0312174817898	0.00806451612903	0.0157356412274	0	0	0	0	0	0	0	0	0	0	0.00789993416722	0	0	0	0.00230414746544	0	0	0	0	0	0	0	0	0	0	0
0	0.0741758241758	0.0111317254174	0.297531819716	0.00974025974026	0	0	0.054788961039	0	0	0.0146103896104	0.00779220779221	0	0.00974025974026	0	0	0	0	0	0	0	0.0194805194805	0	0.0146103896104	0	0	0	0.00974025974026	0	0	0	0	0	0	0	0	0	0	0	0	0	0	0	0	0	0	0	0	0	0
0	0.0378947368421	0.00288	0.370654870815	0.06	0	0	0.0135	0	0.0045	0.0288	0.006	0	0.003	0.006	0.012	0	0.0045	0.006	0.009	0	0.0246153846154	0	0.0195	0	0.0045	0	0	0	0	0	0	0	0	0	0	0	0	0.003	0	0	0	0	0	0	0	0	0	0	0
0	0.0259878419453	0.00659937888199	0.272449935013	0.0243996038623	0	0	0.0141816595059	0	0.00223214285714	0.00471384205856	0.00478316326531	0.00133928571429	0.00304383116883	0.00223214285714	0	0	0.00255102040816	0	0	0.00167410714286	0.0236578707916	0.00223214285714	0.0168287210172	0	0	0	0	0	0	0	0	0	0	0.00223214285714	0	0.00107142857143	0	0	0	0.00178571428571	0	0	0	0	0	0	0	0	0
0	0.0241951251303	0.0129658086823	0.546158863755	0.0269076413392	0	0	0.049652011543	0	0	0.0301999758702	0	0	0	0	0	0.00273722627737	0.00164233576642	0.00328467153285	0.00375391032325	0	0.0251419302514	0	0.0476039352586	0	0	0	0	0	0	0	0	0	0	0.00625651720542	0	0	0	0.00273722627737	0	0	0	0	0	0	0	0	0	0	0
0	0.020732777534	0.00402869059656	0.231329455713	0.0141291043585	0	0	0.0163629824982	0	0.00186877076412	0.0243673050616	0.00130813953488	0	0.000872093023256	0.00130813953488	0	0	0	0	0.00104651162791	0	0.0136589403974	0.00482263422999	0.022163871684	0.00744974379188	0.00130813953488	0	0.00130813953488	0	0	0	0	0	0	0.00299003322259	0	0	0	0	0	0	0	0	0	0	0	0	0	0	0
0	0.107142857143	0	0.525412087912	0	0	0	0	0	0	0	0	0	0	0	0	0	0	0	0	0	0.107142857143	0	0	0	0	0	0	0	0	0	0	0	0	0	0	0	0	0	0	0	0	0	0	0	0	0	0	0	0
0	0	0	0	0	0	0	0	0	0	0.375	0	0	0	0	0	0	0	0	0	0	0	0	0.18	0	0	0	0	0	0	0	0	0	0	0	0	0	0	0	0	0	0	0	0	0	0	0	0	0	0
0	0	0	0.45	0	0	0	0	0	0	0	0	0	0	0	0	0	0	0	0	0	0	0	0	0	0	0	0	0	0	0	0	0	0	0	0	0	0	0	0	0	0	0	0	0	0	0	0	0	0
0	0.0203501643263	0.0141450364299	0.409881487745	0.0208906522774	0	0.000166666666667	0.0212789707955	0.000848765432099	0.00125	0.0205612186462	0.00215053763441	0.000166666666667	0.00231678486998	0.00153817082389	0.000833333333333	0.00173611111111	0.00144349477683	0.00104938271605	0.00208333333333	0.000625	0.0393003058104	0.00109668109668	0.0210939170036	0.00117804551539	0.00235165794066	0	0.00117804551539	0	0	0	0	0	0	0.00117804551539	0.000166666666667	9.52380952381e-05	0	0.000277777777778	0	0	0	0	0	0	0	0.000222222222222	0.00031746031746	0.00047619047619	0
0	0.0191559726384	0.00872576177285	0.278836797114	0.0233725761773	0	0	0.0206569054214	0.00237435694499	0.00155817174515	0.0284126959563	0.00103878116343	0	0	0	0	0.00103878116343	0.00124653739612	0.00103878116343	0.00138504155125	0	0.0186532214671	0.00155817174515	0.00972907235998	0	0	0	0.000831024930748	0	0	0	0	0	0	0.00155817174515	0	0	0	0.00155817174515	0	0	0	0	0	0	0	0	0	0	0
0	0.0213382507903	0	0.347526078027	0.013698630137	0	0	0.0102739726027	0	0	0.0288955479452	0	0	0	0	0	0	0	0	0	0	0.0192636986301	0	0.037969029184	0	0	0	0	0	0	0	0	0	0	0	0	0	0	0	0	0	0	0	0	0	0	0	0	0	0
0	0.0149000578047	0.00607602769413	0.210307374938	0.0137574355968	0	0.000140043818155	0.014081901232	0.00140001115951	0.00123091532345	0.0141782891329	0.000887160744252	0.000153210330973	0.00120739936458	0.00108632508423	0.000695772016882	0.00104448621841	0.000697107005925	0.000798980681113	0.00071384751603	0.000232369001975	0.0109931825021	0.0011119706875	0.0139503593665	0.000847597954055	0.000939548454559	0.000438645721949	0.000697107005925	5.22830254444e-05	0	0	0	0	0.000117931636341	0.000942183687696	9.95867151322e-05	0.000156849076333	0	0.000304984315092	0	7.46900363492e-05	0.000139421401185	0	0	0.000156849076333	5.22830254444e-05	0	0.000165104290877	0.000357490772269	0
0	0.0192710819983	0.00568147002053	0.234719182017	0.0171263325853	0	0.000121595330739	0.018652532928	0.000740461118532	0.00136607258235	0.015663758879	0.00105382619974	0	0.00113414262404	0.000855175952452	0.000781684269038	0.000892884498387	0.00185160338119	0.000875486381323	0.000564549749861	0.000756593169045	0.0124855952419	0.00102834908282	0.0124459358847	0.00119724633343	0.00117139352781	0.000460782305959	0.00166953216903	0.000121595330739	0	0	0	0	0	0.000347415230684	0	0	0	0.000521122846026	0	0	0	0	0.000121595330739	0.000121595330739	0.000182392996109	0	0.000121595330739	0.000790369649805	0
0	0.0308050383352	0.00597980155918	0.424589511432	0.0143179059522	0	0	0.0188920630978	0.00112951807229	0.00338855421687	0.0219920048466	0.00169427710843	0.000484079173838	0.000423569277108	0.0050828313253	0	0.00161359724613	0	0.00150602409639	0.000847138554217	0.00100401606426	0.0186657647539	0.00199326718639	0.0356475161731	0.000753012048193	0.00308050383352	0.000564759036145	0	0	0	0	0	0	0	0.00267517438174	0	0.000903614457831	0	0.00112951807229	0	0	0	0	0	0	0	0	0	0	0
0	0	0	0.458333333333	0	0	0	0	0	0	0	0	0	0	0	0	0	0	0	0	0	0	0	0	0	0	0	0	0	0	0	0	0	0	0	0	0	0	0	0	0	0	0	0	0	0	0	0	0	0
0	0	0	0.45	0	0	0	0	0	0	0	0	0	0	0	0	0	0	0	0	0	0	0	0	0	0	0	0	0	0	0	0	0	0	0	0	0	0	0	0	0	0	0	0	0	0	0	0	0	0
0	0.09375	0	0.377906976744	0	0	0	0.075	0	0	0.0625	0	0	0.0833333333333	0	0	0	0	0	0	0	0	0	0.046875	0.0833333333333	0.05	0	0	0	0	0	0	0	0	0	0	0	0	0	0	0	0	0	0	0	0	0	0	0	0
0	0.0226130653266	0.00706658291457	0.317836980503	0.0173070074783	0	0	0.023714075998	0.00188442211055	0	0.0319741809559	0.00423994974874	0	0.00184596451646	0.00150753768844	0	0	0.00113065326633	0.00150753768844	0	0.00113065326633	0.0380599232723	0.0016152189519	0.0115964437572	0.00150753768844	0.00150753768844	0	0	0	0	0	0	0	0	0.00583562976171	0	0	0	0.00201005025126	0	0	0	0	0	0	0	0	0	0.00150753768844	0
0	0	0	0.514285714286	0	0	0	0	0	0	0	0	0	0	0	0	0	0	0	0	0	0	0	0	0	0	0	0	0	0	0	0	0	0	0	0	0	0	0	0	0	0	0	0	0	0	0	0	0	0
0	0.0265271918164	0.0324892498806	0.556868617982	0.025141974656	0	0	0.0234630753862	0.000699300699301	0.000655594405594	0.0241200542278	0.00104895104895	0	0.0014985014985	0.000655594405594	0.000899100899101	0.000786713286713	0.00151048951049	0.00124217887376	0.00237843551797	0.000655594405594	0.0238442844806	0.00104895104895	0.0491081184441	0.00147508741259	0.00157342657343	0	0.000899100899101	0	0	0	0	0	0.000491695804196	0.00327797202797	0	0	0	0.00590034965035	0	0	0	0	0	0	0	0	0	0.00178798474253	0
0	0.0136051095767	0.0106786745136	0.26460037066	0.0241980605315	0	0	0.0208921255205	0.000646586025784	0.000809061488673	0.0143405479853	0.000924641701341	0	0.000638732754216	0.000958099131323	0.00245508313804	0.000958099131323	0.00159764040801	0.00122537468187	0.00046232085067	0	0.0246347552608	0.00237364363221	0.0151607609618	0.00101132686084	0.00155588747822	0.00164340614887	0.00141585760518	0.000242718446602	0	0	0	0	0	0.000782962730974	0	0	0	0.00046232085067	0	0.000173370319001	0	0	0.000404530744337	0	0	0	0.000173370319001	0.000924641701341	0
0	0.107142857143	0	0.407327586207	0	0	0	0.0625	0	0	0	0	0	0	0	0	0	0	0	0	0	0	0	0	0	0	0	0	0	0	0	0	0	0	0	0	0	0	0	0	0	0	0	0	0	0	0	0	0	0
0	0.0304354612143	0.0155877895648	0.384992514341	0.0365398956003	0	0	0.0703785559318	0	0	0.0138063279003	0	0	0.00503355704698	0.00671140939597	0.00503355704698	0.00377516778523	0	0.00755033557047	0.00377516778523	0	0.0182612767286	0	0.0211409395973	0	0	0	0.00755033557047	0	0	0	0	0	0	0.00335570469799	0	0	0	0	0	0	0	0	0	0	0	0	0.00503355704698	0	0
0	0.0178257042254	0.00271629778672	0.275450995869	0.0201595112846	0	0	0.0143029491691	0.00176056338028	0.00264084507042	0.0106449507858	0.00198063380282	0	0	0.00158450704225	0	0.00176056338028	0	0.00264084507042	0	0.00105633802817	0.027313450906	0	0.028714831778	0.000990316901408	0.00352112676056	0	0.00301810865191	0	0	0	0	0	0	0	0	0	0	0	0	0	0	0	0	0	0	0	0	0	0.000754527162978
0	0.047619047619	0	0.397174254317	0.0214285714286	0	0	0	0	0	0.15306122449	0.0214285714286	0	0	0	0	0	0	0	0	0	0.0214285714286	0	0.0714285714286	0	0	0	0	0	0	0	0	0	0	0	0	0	0	0	0	0	0.26643118786	0	0	0	0	0	0	0	0
0	0.0423387096774	0.00483870967742	0.449731993096	0.0504032258065	0	0	0.0178821879383	0	0.00453629032258	0.0120967741935	0.00302419354839	0	0	0	0	0	0	0.00907258064516	0	0	0.00362903225806	0.00362903225806	0.0302419354839	0.00604838709677	0	0	0	0	0	0	0	0	0	0	0	0	0	0.00403225806452	0	0	0	0	0	0	0	0	0	0	0
0	0.0377906976744	0.0075	0.39706969377	0.0140625	0	0	0.0133333333333	0.00625	0.0046875	0.015	0.03515625	0	0.0046875	0	0.00833333333333	0	0.003125	0	0.0125	0	0.0428571428571	0.00416666666667	0.0377906976744	0.0025	0	0	0.009375	0	0	0	0	0	0	0	0	0	0	0	0	0	0	0	0	0	0	0	0	0	0
0	0.0145325931514	0.0104602102625	0.275558346926	0.0156627410354	0	0.000242587601078	0.0211449491089	0.00155504872486	0.000303234501348	0.0192437459171	0.000851184565187	0	0.00171467541324	0.000303234501348	0.00136629798308	0.000909703504043	0.00146750524109	0.000821260107817	0.00132179141613	0.000404312668464	0.0215055633014	0.000359389038634	0.0124957088436	0.000693107431652	0.000957582635835	0.00121293800539	0.000713492944348	0	0	0	0	0	0	0.00063838842389	0	0.000396061389515	0	0.000359389038634	0	0	0	0	0.000323450134771	0	0	0.000404312668464	0	0.000539083557951	0
0	0.0483460559796	0.00952380952381	0.581493348669	0.020777027027	0	0	0.0180555555556	0.00634920634921	0.00296296296296	0.025	0.00277777777778	0	0	0.00555555555556	0	0.0037037037037	0	0	0.0111111111111	0	0.0715434083601	0.00222222222222	0.0338963963964	0.00166666666667	0	0.00166666666667	0	0	0	0	0	0	0	0.00166666666667	0	0	0	0	0	0	0	0	0	0	0	0	0	0	0
0	0.0329821881799	0.0111721598939	0.696925230952	0.0286809853275	0	0.000189332121452	0.0352247316346	0.00074736363731	0.00472051032539	0.0301588179365	0.00236665151815	0	0.00236665151815	0.00141999091089	0.00231974491148	0.00144628703887	0.000709995455444	0.00197220959846	0.000887494319305	0.000631107071506	0.0368332593323	0.00124249204703	0.093333567399	0.00205109798239	0.000946660607259	0.000236665151815	0.0016566560627	0	0	0	0	0	0	0.00240197467513	0	0	0	0.000631107071506	0	0	0	0	0	0.000315553535753	0.000189332121452	0	0.000996484849746	0.000946660607259	0
0	0	0	0.375	0	0	0	0	0	0	0	0	0	0	0	0	0	0	0	0	0	0	0	0.225	0	0	0	0	0	0	0	0	0	0	0	0	0	0	0	0	0	0	0	0	0	0	0	0	0	0
0	0.0363649410291	0.00503731343284	0.544553933445	0.0553974314474	0	0	0.0324747231584	0.00179104477612	0	0.030196126804	0.0044776119403	0	0.00107462686567	0.00107462686567	0.00671641791045	0	0	0.00223880597015	0	0	0.0441481616309	0.00179104477612	0.0166065278006	0.00134328358209	0.00398009950249	0.00107462686567	0.00134328358209	0	0	0	0	0	0	0	0	0	0	0	0	0	0	0	0	0	0	0	0	0.00307036247335	0
0	0.0392475152804	0.0235485091682	0.703824687886	0.0277041284332	0	0	0.0104660040748	0	0	0.0405135641604	0	0	0	0	0.0117742545841	0	0	0	0	0	0.0966092683825	0.00588712729206	0.0156990061122	0.00588712729206	0	0	0	0	0	0	0	0	0	0	0	0.00313980122243	0	0	0	0	0	0	0	0	0	0	0	0	0
0	0.0239684466019	0.00728155339806	0.412563218649	0.0291262135922	0	0	0.0174533233757	0.00194174757282	0.00998613037448	0.0243034545044	0.00109223300971	0	0.00218446601942	0.000873786407767	0.00344915687276	0	0.00109223300971	0.00249653259362	0.00129449838188	0.00388349514563	0.0215160935482	0.00109223300971	0.043168551063	0.000728155339806	0.000582524271845	0	0.00145631067961	0	0	0	0	0	0	0.00194174757282	0	0	0	0	0	0	0	0	0	0	0	0	0	0	0
0	0.028125	0	0.28125	0.03515625	0	0	0	0	0	0	0	0	0	0	0	0	0	0	0	0	0.0803571428571	0	0.03125	0	0	0	0.0625	0	0	0	0	0	0	0	0	0	0	0	0	0	0	0	0	0	0	0	0	0	0
0	0	0	0.45	0	0	0	0	0	0	0	0	0	0	0	0	0	0	0	0	0	0	0	0	0	0	0	0	0	0	0	0	0	0	0	0	0	0	0	0	0	0	0	0	0	0	0	0	0	0
0	0.019982053156	0.0113112693758	0.315914435886	0.0200788561647	0	0.00146627565982	0.0277976293157	0	0.00131964809384	0.0317792806272	0	0	0	0.00131964809384	0.000942605781315	0	0	0.00215452750015	0.00251361541684	0.00131964809384	0.0127599561237	0	0.0337070491894	0.00293255131965	0	0	0.00301633850021	0	0	0	0	0	0	0.00293255131965	0	0	0	0	0	0	0	0	0	0	0	0	0	0	0
0	0.00952380952381	0.0214285714286	0.366061080658	0.0183673469388	0	0	0.0107142857143	0.00459183673469	0	0.0169172932331	0	0	0	0	0	0	0	0	0.00642857142857	0	0.0301339285714	0	0.0438311688312	0	0	0	0	0	0	0	0	0	0	0	0	0	0	0	0	0	0	0	0	0	0	0	0	0	0
0	0	0	0.5	0	0	0	0	0	0	0	0	0	0	0	0	0	0	0	0	0	0	0	0	0	0	0	0	0	0	0	0	0	0	0	0	0	0	0	0	0	0	0	0	0	0	0	0	0	0
0	0	0	0.5625	0	0	0	0	0	0	0	0	0	0	0	0	0	0	0	0	0	0	0	0	0	0	0	0	0	0	0	0	0	0	0	0	0	0	0	0	0	0	0	0	0	0	0	0	0	0
0	0.230769230769	0.0432692307692	0.612617598229	0	0	0	0	0	0	0	0	0	0	0	0	0	0	0	0	0	0	0	0	0	0	0	0	0	0	0	0	0	0	0	0	0	0	0	0	0	0	0	0	0	0	0	0.0556516325401	0	0
0	0	0	0.390981918059	0	0	0	0.0264705882353	0	0	0.0330882352941	0	0	0	0	0	0	0	0	0	0	0.0441176470588	0	0	0	0	0	0	0	0	0	0	0	0	0.0588235294118	0	0	0	0	0	0	0	0	0	0	0	0	0	0	0
0	0.0128104697406	0.00713506991746	0.246524694366	0.0147270537844	0	9.04340836013e-05	0.0130527543577	0.00164225739379	0.000456930106617	0.0172876908208	0.000559830041341	0	0.00103353238401	0.0011575562701	0.0013149520452	0.00124406675854	0.000578778135048	0.000667820925056	0.00151516865755	0.000578778135048	0.0130263608909	0.000848026571499	0.0124067414249	0.000986553639287	0.00072347266881	0.000326378647584	0.00135747537005	9.6463022508e-05	0	0	0	0	0	0.00140086427591	0.00016077170418	0	0	0.000725632288717	0	0.000120578778135	0	0	0.00024115755627	0.00024115755627	0	0.000206706476803	0	0.000593618600049	0
0	0.0233131853949	0.00961427304899	0.404932899956	0.0202359232728	0	0	0.0328815508312	0.00107719928187	0.00170084097137	0.0222451170139	0.00102823567815	9.23313670172e-05	0.00138573483777	0.00156235010347	0.000880403259218	0.00110168108373	0.00107719928187	0.000942549371634	0.000683298051931	0.0010249470779	0.0227610600498	0.00293553531006	0.0220659310975	0.00251795332136	0.00103576854026	0.0008078994614	0.00128044442939	0	0	0	0	0	0.00016157989228	0.00100987432675	0.000364465922436	0	0	0.000854509045712	0	0	0	0	0.00016157989228	0.000115414208771	0.00016157989228	0.00016157989228	0.00048473967684	0.000269299820467	0
0	0.0192646737102	0.00547261003535	0.234144292298	0.0154650922851	0	9.65250965251e-05	0.0133936590977	0.00149458213974	0.00173991533439	0.0189857930608	0.000620518477661	0	0.00050994390617	0.000625328698418	0.00145654636673	0.000564107706965	0.00105105105105	0.000734743272057	0.000860899509548	0.000144787644788	0.0199712856985	0.000424286138572	0.0154818338537	0.00105010819297	0.00165471594043	0.000206839492554	0.000560190292333	9.04922779923e-05	0	0	0	0	0	0.000676206033349	0.000120656370656	0.000160875160875	0	0.000286393143536	0	0	0	0	0	9.65250965251e-05	0	0.0002145002145	7.23938223938e-05	0.000555984555985	0.000160875160875
0	0.0347664592813	0.0152574698029	0.398247163647	0.0283353010626	0	0	0.0272307045805	0	0	0.0254291163382	0	0	0	0	0	0.0106257378985	0	0	0.00464876033058	0.00929752066116	0.0241886716388	0	0.00661157024793	0	0.00743801652893	0	0.00413223140496	0	0	0	0	0	0.00371900826446	0	0	0	0	0	0	0	0	0	0	0	0	0	0	0.00464876033058	0
0	0.0149068322981	0.00869565217391	0.429601970597	0.0205949656751	0	0	0.0217391304348	0	0	0.0310559006211	0	0	0	0	0	0	0	0	0	0	0.0248447204969	0.0163043478261	0.00521739130435	0.0163043478261	0	0.00815217391304	0	0	0	0	0	0	0	0.00815217391304	0	0	0	0	0	0	0	0	0	0	0	0	0	0	0
0	0.0163240541439	0.0101600985222	0.321719131199	0.0156174144303	0	0	0.0178996242564	0.000804262591736	0.000656814449918	0.0182608018486	0.00391849529781	0	0.00124990809499	0.0021906693712	0.00161045850701	0.0013434841021	0.000811995885888	0.00161289617582	0.00189465706707	0.000197044334975	0.0281283806057	0.000908038410025	0.0228547498424	0.00107514270076	0.0013341543514	0.000328407224959	0.00146610368285	0.000205254515599	0	0	0	0	0	0.0027045300879	0.000410509031199	0.0001539408867	0	0.000410509031199	0	0	0	0	0.000410509031199	0	0	0.000164203612479	0.000273672687466	0.000777806585429	0
0	0.029803682556	0.00930085416008	0.263254609913	0.0177575864502	0	0	0.0120382505704	0	0.00172018348624	0.0257293062571	0	0.00137614678899	0.00344036697248	0.00393184796855	0	0.00114678899083	0	0	0	0	0.0171765007904	0	0.0287024901704	0	0.00152905198777	0.00114678899083	0	0.000786369593709	0	0	0	0	0	0	0	0.00183486238532	0	0	0	0	0	0	0	0	0	0	0	0	0
0	0.0197288753217	0.0117847529768	0.333425687236	0.0243882348708	0	0.000203362255965	0.019191029513	0	0.00100116802937	0.023278944087	0.000669352339634	0	0.000697242020452	0.000309885342423	0.00132185466377	0.000796848023374	0.00412981812114	0.00100116802937	0.000550454226673	0.000723065798988	0.0147858450024	0.000915130151844	0.015151881682	0.00154708795482	0.00234921377845	0.00125953397243	0.000309885342423	0	0	0	0	0	0	0.000915130151844	0	0	0	0.000325379609544	0	0.000203362255965	0	0	0.00076260845987	0	0	0	0	0.000723065798988	0
0	0.0122642263427	0.00326086956522	0.297801738676	0.0158998309789	0	0	0.0211322256492	0.0015285326087	0	0.0209964350622	0	0	0	0.00458559782609	0.000764266304348	0	0	0	0.00101902173913	0	0.0135464135705	0.000815217391304	0.0243680713893	0.00407608695652	0	0	0.0015285326087	0	0	0	0	0	0	0	0	0	0	0	0	0	0	0	0	0	0	0	0	0	0
0	0.0264286409319	0.0046719269103	0.57635966321	0.0186877076412	0	0	0.0318503538928	0	0.00249169435216	0.0334598955861	0.00498338870432	0	0.0108728480822	0	0	0.00249169435216	0	0	0	0.00119601328904	0.0221216924971	0.00498338870432	0.061053471668	0	0	0.00199335548173	0.00569530137636	0	0	0	0	0	0	0.00332225913621	0	0	0	0.00332225913621	0	0	0	0	0	0	0	0	0	0	0
0	0.0142412685668	0.00718085106383	0.290216357225	0.0152895849164	0	0	0.0242789052135	0.000997340425532	0.000797872340426	0.0140392171399	0	0	0.0014960106383	0.0014960106383	0	0	0.000748005319149	0	0.0029920212766	0	0.0141052431611	0.00265957446809	0.0201086680546	0	0	0	0	0	0	0	0	0	0	0.00132978723404	0	0	0	0	0	0	0	0	0	0	0	0	0	0.00132978723404	0
0	0.0164161392405	0.0113425925926	0.319557558493	0.01875	0	0	0.0257523148148	0.00125	0.00178571428571	0.0200892857143	0.00125	0	0	0.0015873015873	0.00285714285714	0	0.00125	0.00204081632653	0.00375	0.00333333333333	0.0315344603381	0.00357142857143	0.010752688172	0.00208333333333	0	0.00208333333333	0.00166666666667	0	0	0	0	0	0	0.00285714285714	0	0	0	0	0	0	0	0	0	0	0	0	0	0	0
0	0.00758198776452	0.00532544378698	0.289820157472	0.0223203631488	0	0	0.0242354820129	0	0	0.0161377084454	0.000739644970414	0	0	0.00166420118343	0.00332840236686	0.00110946745562	0	0.00380388841927	0.00147928994083	0	0.0107933653734	0	0.0171825764597	0.00147928994083	0	0	0	0	0	0	0	0	0	0.00110946745562	0	0	0	0	0	0	0	0	0	0	0	0	0	0	0
0	0.0215142191825	0.00797286225295	0.277444783919	0.0118184763886	0	0.000325732899023	0.0194137330873	0.00161668902089	0.000271444082519	0.0207593110892	0.000572577361564	0	0.00101791530945	0.00046533271289	0.000998340015034	0.000610749185668	0.000930665425779	0.00160804848885	0.00159273807243	0.000271444082519	0.0163895665332	0.00100316291366	0.0140044013256	0.00292650651466	0.00143477586474	0.000407166123779	0.00165411237785	0.000139599813867	0	0	0	0	0.000232666356445	0.00103310807526	0.000180962721679	0.000558399255468	0	0	0	0	0	0	0	0	0	0	0.000488599348534	0.00129552857566	0.000407166123779
0	0	0	0.25	0	0	0	0.25	0	0	0	0	0	0	0	0	0	0	0	0	0	0	0	0	0.25	0	0	0	0	0	0	0	0	0	0	0	0	0	0	0	0	0	0	0	0	0	0	0	0	0
0	0.022199078293	0.00966226481243	0.401464946626	0.0163002512563	0	0	0.0378123641797	0.000942211055276	0.000837520938023	0.0314070351759	0.000628140703518	0	0.000753768844221	0	0.00125628140704	0	0.00188442211055	0.00179468772434	0.00235552763819	0	0.0248344267795	0.000942211055276	0.0243816849611	0	0	0.000942211055276	0.00188442211055	0.000753768844221	0	0	0	0	0	0.000942211055276	0	0	0	0	0	0	0	0	0	0	0	0	0	0.000942211055276	0
0	0.0135656489076	0.00664027335205	0.237247136411	0.0126313338616	0	0.000277482310503	0.0165537267418	0.000954512467138	0.000755368511924	0.0183741121431	0.00113971778417	0	0.00102668454886	0.00086487992884	0.000891439233741	0.000349627711233	0.000853791724624	0.000722165500411	0.00118920990215	0.000390209499144	0.0159720171956	0.00203986995829	0.0153415023804	0.00116542570411	0.00145284488114	0.000437034639042	0.00137578055746	0.000121398510845	0	0	0	0	0.000182097766267	0.00116542570411	0.000121398510845	0	0	0.000460036462149	0	0	0	0	0.000121398510845	0.000121398510845	0.000121398510845	0.000145678213014	0	0.000517966979605	0
0	0.077408725757	0.00918287411904	0.720925092915	0.0305793776018	0	0	0.03426334203	0.00520258527471	0.0020641224811	0.033356466711	0.00292259812855	0.000243695827968	0.000891570102322	0.00357480277056	0.00159925387104	0.000721467911747	0.00091385935488	0.0016126929792	0.00289676172868	0.00045692967744	0.0279668516142	0.0022846483872	0.0289078440244	0.00068539451616	0.00194691775605	0.00081231942656	0.00351484367261	0	0	0	0	0	0	0.000522205345646	0	0	0	0.00030461978496	0	0	0	0	0	0.000243695827968	0	0	0.000243695827968	0.00117917336114	0.00040615971328
0	0	0	0.748663101604	0.102272727273	0	0	0	0	0	0	0	0	0	0	0	0	0	0	0	0	0	0	0	0	0	0	0	0	0	0	0	0	0	0	0	0	0	0	0	0	0	0	0	0	0	0	0	0	0
0	0	0	0.424096385542	0	0	0	0	0	0	0	0	0	0	0	0	0	0	0	0	0	0	0	0.05	0	0	0	0	0	0	0	0	0	0	0	0	0	0	0	0	0	0	0	0	0	0	0	0	0	0
0	0.0190028102484	0.00726118760757	0.322527764305	0.018603827073	0	0	0.0245670180723	0	0	0.0271084337349	0.00309810671256	0	0.00271084337349	0.00619621342513	0.00180722891566	0.0025817555938	0.00225903614458	0.00271084337349	0	0	0.0153965376067	0.0021686746988	0.0224751044996	0	0.0010843373494	0	0.000968158347676	0	0	0	0	0	0	0	0	0	0	0.00180722891566	0	0	0	0	0	0	0	0	0.000903614457831	0	0
0	0.00631578947368	0.0128893662728	0.2331738437	0.0364372469636	0	0	0.0210526315789	0	0	0.0225563909774	0	0	0.0197368421053	0	0	0	0	0.00986842105263	0	0	0.0105263157895	0.00986842105263	0.0354457572503	0	0	0	0	0	0	0	0	0	0	0	0	0	0	0	0	0	0	0	0	0	0	0	0	0	0
0	0.0432989690722	0.00414212076583	0.514151680904	0.0362485386332	0	0	0.069141554322	0.00257731958763	0	0.0255435337348	0.00154639175258	0	0.00343642611684	0.00343642611684	0.00353460972018	0	0.00103092783505	0.00343642611684	0	0	0.0351872548125	0.00257731958763	0.0219487861656	0.00966494845361	0	0.00909642207398	0.00773195876289	0	0	0	0	0	0	0.00103092783505	0	0	0	0.0020618556701	0	0	0	0	0	0	0	0	0	0.0020618556701	0
0	0.0	0.00538670676299	0.840477496663	0.032789669282	0	0	0.020450494105	0.00177830383522	0.00187189877391	0.0148761955446	0.000592767945073	0	0.00177830383522	0.00316142904039	0.00118553589015	0.00375792508574	0.000592767945073	0.0112313926435	0.00237107178029	0	0.0236071775505	0.000592767945073	0.0200248811018	0.00270979632033	0.00187189877391	0.00118553589015	0.00177830383522	0.000444575958805	0	0	0	0	0	0.00148191986268	0	0	0	0	0	0	0	0	0	0	0	0.000444575958805	0	0	0
0	0	0	0.355263157895	0	0	0	0	0	0	0.107142857143	0	0	0	0	0	0	0	0	0	0	0.046875	0	0	0	0	0	0	0	0	0	0	0	0	0	0	0	0	0	0	0	0	0	0	0	0	0	0	0	0
0	0	0	0.394736842105	0	0	0	0	0	0	0	0	0	0	0	0	0	0	0	0	0	0	0	0	0	0	0	0	0	0	0	0	0	0	0	0	0	0	0	0	0	0	0	0	0	0	0	0	0	0
0	0.0163200070589	0.00718867218436	0.232434389829	0.012675010791	0	0	0.0198522914195	0.000962020058882	0.000570667681187	0.0172035268919	0.00127302790419	0	0.00067579067509	0.00121830041148	0.00100974936793	0.00140038001765	0.00146642883649	0.000410880730455	0.00177327015756	0.000438975139375	0.0202305206925	0.00042800076089	0.0121874328962	0.00149395400727	0.00149800266312	0.000599201065246	0.00145029557193	0	0	0	0	0	0	0.000754096578711	0	0.00012483355526	0	0.000704942429702	0	0.00012483355526	0.000149800266312	0	0	0.00012483355526	0.000166444740346	0	0	0.00042800076089	0
0	0.0337837837838	0.0128022759602	0.402997794534	0.0128022759602	0	0	0.024512884978	0.0135135135135	0	0.0412912912913	0.011583011583	0	0.00337837837838	0.00675675675676	0	0	0	0	0	0	0.02772002772	0	0.0128022759602	0.00405405405405	0.00810810810811	0	0	0	0	0	0	0	0	0.00506756756757	0	0	0	0	0	0	0	0	0	0	0	0	0	0	0
0	0.0226449275362	0.00868055555556	0.310375462718	0.0194482263066	0	0	0.0188598736986	0.00379867046534	0	0.0233004385965	0.0017094017094	0	0.00128205128205	0.004884004884	0.00418628990058	0.00209314495029	0	0.0017094017094	0.0029304029304	0	0.0203582012627	0	0.0472947408248	0.0017094017094	0	0	0.0017094017094	0	0	0	0	0	0	0.00379867046534	0	0	0	0.002849002849	0	0	0	0	0	0	0	0	0.00213675213675	0	0
0	0.375	0	0.1875	0.1875	0	0	0	0	0	0	0	0	0	0	0	0	0	0	0	0	0	0	0	0	0	0	0	0	0	0	0	0	0	0	0	0	0	0	0	0	0	0	0	0	0	0	0	0	0
0	0	0	0.428571428571	0.0432692307692	0	0	0.197802197802	0	0	0.115384615385	0	0	0	0	0	0	0	0	0	0	0.0576923076923	0	0	0	0	0	0	0	0	0	0	0	0	0	0	0	0	0	0	0	0	0	0	0	0	0	0	0	0
0	0	0	0.428571428571	0.333333333333	0	0	0	0	0	0	0	0	0	0	0	0	0	0	0	0	0	0	0	0	0	0	0	0	0	0	0	0	0	0	0	0	0	0	0	0	0	0	0	0	0	0	0	0	0
0	0.0392994924249	0.0153269754768	0.320164098291	0.0219775039363	0	0.00122615803815	0.0207285839243	0	0	0.0148349984862	0.0038720780152	0	0.00233553912028	0.0016348773842	0.00408719346049	0	0	0.00272479564033	0.00204359673025	0.00204359673025	0.0154187537731	0	0.0177111716621	0	0.00122615803815	0	0.00401288085212	0	0	0	0	0	0	0.00175165434021	0	0	0	0	0	0	0	0	0	0	0	0	0	0.000817438692098	0
0	0	0	0.661764705882	0	0	0	0	0	0	0	0	0	0	0	0	0	0	0	0	0	0	0	0	0	0	0	0	0	0	0	0	0	0	0	0	0	0	0	0	0	0	0	0	0	0	0	0	0	0
0	0.0242914979757	0.0278846153846	0.38803603742	0.0135746606335	0	0	0.0128205128205	0.00641025641026	0	0.059925093633	0	0.00384615384615	0	0	0	0.00384615384615	0.00641025641026	0	0	0	0.0232558139535	0	0.0384615384615	0	0	0	0	0	0	0	0	0	0	0.00961538461538	0	0	0	0	0	0	0	0	0	0	0	0	0	0	0
0	0.0197368421053	0.00701754385965	0.562434752998	0.0419159409315	0	0.00175438596491	0.0251109701966	0.00210526315789	0	0.0129048582996	0.0046783625731	0	0.00263157894737	0.00263157894737	0.0046783625731	0.00157894736842	0.00601503759398	0	0	0	0.0218228498074	0.00421052631579	0.0639889196676	0	0.00498614958449	0.00210526315789	0.00157894736842	0	0	0	0	0	0	0	0	0	0	0.00350877192982	0	0	0	0	0	0	0	0	0.00263157894737	0.00360902255639	0
0	0.0218823909959	0.00925939050319	0.424589708803	0.0309596821019	0	0	0.0187871002497	0.00169427710843	0.0050828313253	0.0150938883394	0.00169427710843	0	0.00169427710843	0.000847138554217	0	0.0012908777969	0	0	0.000564759036145	0.00112951807229	0.0221271814949	0	0.0322121820616	0.00178344958782	0.00211784638554	0	0	0	0	0	0	0	0	0.000847138554217	0	0	0	0.00112951807229	0	0	0	0	0	0	0.000677710843373	0	0	0.0012908777969	0
0	0.0341807909605	0.009375	0.572059293044	0.0583333333333	0	0	0.0181481481481	0.002	0	0.025	0.00266666666667	0	0	0.00266666666667	0	0	0.00333333333333	0	0	0	0.0410256410256	0.00444444444444	0.0216666666667	0	0	0.002	0.002	0	0	0	0	0	0	0.002	0	0	0	0	0	0	0	0	0.005	0	0	0	0	0	0.00166666666667
0	0.0237004251897	0.00793917822082	0.834580619615	0.0	0	0	0.0275759262163	0.00290347089219	0.001905402773	0.0182567025353	0.00127026851533	0.000952701386498	0	0.000635134257666	0.00590060213573	0.000846845676887	0	0.00338738270755	0.00127026851533	0.00254053703066	0.0293508808914	0	0.0255405052551	0.000846845676887	0.00224165032117	0.000635134257666	0.00260567900581	0	0	0	0	0	0	0.00181466930762	0	0	0	0	0	0.000476350693249	0	0	0	0	0	0	0	0.00169369135377	0
0	0	0.333333333333	0.375	0	0	0	0	0	0	0	0	0	0	0	0	0	0	0	0	0	0	0	0	0	0	0	0	0	0	0	0	0	0	0	0	0	0	0	0	0	0	0	0	0	0	0	0	0	0
0	0.0129940965092	0.00743386592065	0.228702761829	0.0198323740751	0	0	0.0200905029374	0.00120660789494	0.00181708055724	0.01704078529	0.00188579368755	0	0.000681405208964	0.000967352037726	0.000738188976378	0.000843644544432	0.00147637795276	0.00107077961409	0.00107372942019	0.000337457817773	0.0135338028115	0.0011811023622	0.0153439488658	0.00121138703816	0.00124833697818	0.00125813077713	0.00120520649205	0.000184547244094	0	0	0	0	0	0.00155649148508	0	0.000123031496063	0	0.00105098091552	0	0	0	0	0	0	0.000246062992126	0	0	0.000236220472441	0
0	0.0317307692308	0.00416666666667	0.393086727111	0.0564236111111	0	0	0.0357142857143	0	0	0.0254237288136	0.00520833333333	0	0	0	0	0.00520833333333	0	0.00520833333333	0	0.00520833333333	0.02890625	0	0.0394265232975	0	0	0	0	0	0	0	0	0	0	0	0	0	0	0	0	0	0	0	0	0	0	0	0	0	0
0	0.0157652338214	0.00778202527695	0.319233716596	0.0287226905373	0	0	0.0273075968933	0	0	0.0225910281002	0.00272830617658	0	0.00198938992042	0.00119363395225	0.00421282571384	0.00119363395225	0	0.000954907161804	0.000852595680182	0	0.0275743469624	0.00198938992042	0.0204060193818	0	0.000852595680182	0	0.00119363395225	0	0	0	0	0	0	0.000954907161804	0	0	0	0	0	0	0	0	0	0	0	0	0	0	0
0	0	0	0.125	0	0	0	0.2	0	0.25	0	0	0	0	0	0	0	0	0	0	0	0	0	0	0	0	0	0	0	0	0	0	0	0	0	0	0	0	0	0	0	0	0	0	0	0	0	0	0	0
0	0.0193663584686	0.00482056775576	0.329227536993	0.0177616366415	0	0	0.0281092798695	0.000787031470328	0.00130557043385	0.017284832868	0.00124401748536	0.000200856989823	0.00217595072309	0.00122312913206	0.000344326268268	0.00165276608769	0.000393515735164	0.00103297880481	0.00124818272247	0.00146021081534	0.0159582209573	0.00168719871452	0.0282243281827	0.0018211033744	0.00143469278445	0.00111243871287	0.00205398104376	0.000241028387788	0	0	0	0	0.000301285484735	0.000550922029229	0	0	0	0	0	0.000267809319764	0.000301285484735	0	0	0	0	0	0	0.000856989823246	0
0	0.0323602420504	0.0	0.804310068671	0.0305746096439	0	0	0.0291650757714	0	0.000750503953619	0.0326967169108	0.000500335969079	0	0.00107214850517	0.00204682896442	0.0024535706176	0.000667114625439	0.00150100790724	0.00288655366777	0.000857718804136	0.00450302372171	0.0219005326938	0.000857718804136	0.0263705646332	0.00037525197681	0.00146439795828	0	0.00118500624256	0	0	0	0	0	0	0	0	0.00037525197681	0	0.00112575593043	0	0	0	0	0	0	0	0	0	0	0
0	0.0175531914894	0.00827423167849	0.401645710257	0.0332446808511	0	0	0.023097826087	0.00151975683891	0.000797872340426	0.0174086828188	0.00199468085106	0	0.00609485815603	0.000664893617021	0.00314949608063	0	0.00352002503129	0.00199468085106	0.00209966405375	0.00199468085106	0.0275423432251	0	0.0282599825124	0.000997340425532	0.00199468085106	0	0.00177304964539	0	0	0	0	0	0	0.00189969604863	0.000797872340426	0	0	0	0	0	0	0	0	0	0	0	0.000797872340426	0	0
0	0.0120453212086	0.00390756688835	0.23336648599	0.0189071258116	0	0	0.0199959325859	0.000660017600469	0.00147843942505	0.0178243226921	0.000924024640657	0	0.000924024640657	0.000660017600469	0.000924024640657	0.00184804928131	0.00164271047228	0.00150861165822	0.00208426610675	0	0.0126910791695	0.00346509240246	0.0243809840494	0.00346509240246	0.000924024640657	0.000924024640657	0.00132003520094	0	0	0	0	0	0	0.00246406570842	0	0	0	0.00184804928131	0	0	0	0	0.00115503080082	0	0	0	0	0.0021120563215	0
0	0.0266024485385	0.0195461734704	0.549471720246	0.0284047467359	0	0	0.0229938649969	0.00179197290299	0.00161006781367	0.0252741882838	0.00119990303814	0.000121202327085	0.00137362637363	0.00112784619773	0.00203946747238	0.00176729904842	0.00152751475542	0.00125852538818	0.00116354234001	0.001188001188	0.0239264397511	0.00113787596487	0.0253579952938	0.00103182056567	0.00106978582914	0.00130359836242	0.00109157064888	6.06011635423e-05	0	0	0	0	0.000121202327085	0.00177819365252	6.06011635423e-05	0	0	0.000945969382124	0	0	0	0	0.000121202327085	0.000121202327085	0	6.06011635423e-05	0.000121202327085	0.00109082094376	6.06011635423e-05
0	0.0325683121631	0.00856953725886	0.534454421803	0.0593302078334	0	0	0.0322002969113	0.00190440627334	0.00339805825243	0.0248390326751	0.000388349514563	0	0.00155339805825	0.00174757281553	0.00145631067961	0	0.00208044382802	0.00221914008322	0.00102798400914	0.000647249190939	0.0272167826398	0.00250548073912	0.027838166121	0.00150328844347	0.00158870255958	0.00116504854369	0.00157766990291	0	0	0	0	0	0	0.000873786407767	0	0	0	0.000832177531207	0	0	0.000323624595469	0	0.000364077669903	0	0	0.000242718446602	0.000323624595469	0	0.000485436893204
0	0.0185098483613	0.0107592738605	0.326927816214	0.0163388345434	0	0.000201288244767	0.0188445939262	0.00130837359098	0.000460087416609	0.0256580952697	0.0029210201101	0	0.000862663906142	0.00112500827212	0.00130837359098	0.00153130981679	0.000552104899931	0.0010543669964	0.00218230653013	0.000429414922169	0.0252472065693	0.000230043708305	0.0182161508813	0.000724637681159	0.00150966183575	0.000322061191626	0.0014377731769	0.000532821824382	0	0	0	0	0	0.00142193054416	0.000292782901479	0.000150966183575	0	0.000429414922169	0	0	0.00030193236715	0.00024154589372	0	0	0	0.00030193236715	0	0.000402576489533	0
0	0	0	0.385714285714	0.0703125	0	0	0	0	0	0	0	0	0	0	0	0	0	0	0	0	0.0703125	0	0	0	0	0	0	0	0	0	0	0	0	0	0	0	0	0	0	0	0	0	0	0	0	0	0	0	0
0	0.0110433571806	0.0071150932209	0.329232866798	0.0164768456958	0	0	0.0398109877862	0.00127478753541	0	0.0369477676586	0	0	0.00291380008094	0	0	0	0.0028328611898	0.00254957507082	0	0	0.0198213915567	0.00212464589235	0.014113719142	0	0	0	0	0.00127478753541	0	0	0	0	0	0.00127478753541	0	0	0	0	0	0	0	0	0	0	0	0	0	0.00127478753541	0
0	0.0270235774622	0.00844594594595	0.324232317879	0.0297521786492	0	0	0.0274527914614	0.00340136054422	0	0.0171443100505	0.00268528464017	0	0.00340136054422	0	0.00119047619048	0.00119047619048	0.00614439324117	0	0.00119047619048	0	0.0192105539788	0.0026455026455	0.0178407451135	0	0	0	0	0	0	0	0	0	0	0.0019436345967	0	0	0	0	0	0	0	0	0.0014880952381	0	0	0	0	0.000680272108844	0
0	0	0	0.703125	0	0	0	0	0	0	0	0	0	0	0	0	0	0	0	0	0	0	0	0	0	0	0	0	0	0	0	0	0	0	0	0	0	0	0	0	0	0	0	0	0	0	0	0	0	0
0	0.0167035161408	0.00975433526012	0.327326991624	0.0287367152965	0	0	0.0174186018333	0.000844531191352	0.000922804813965	0.016977691663	0.00088675775092	0	0.000450416635388	0.00115821420528	0.00341565948502	0.00122048378621	0.00139937661515	0.000834595530277	0.00270249981233	0.000700648099492	0.0307612350817	0.000970128137758	0.0150361916733	0.00154428560704	0.000709406200736	0.000472937467157	0.000832291608869	0	0	0	0	0	0.00026274303731	0.000596139664484	0.000295585916973	0	0	0.000630583289543	0	0.000157645822386	0	0	0	0.000197057277982	0	0	0.000118234366789	0.000709406200736	0
0	0.02040108499	0.0149495818025	0.551726803613	0.0278854974459	0	0	0.0611386499649	0.000884412234369	0.00270851246776	0.0249031452748	0.00199705988406	0	0.000859845227859	0.0012218853238	0.000773860705073	0.00294804078123	0.000386930352537	0.00103181427343	0.00190661333134	0	0.0322945999432	0.000644883920894	0.0197632476696	0.00322441960447	0.000386930352537	0	0.00264567762418	0	0	0	0	0	0	0.0012218853238	0.000322441960447	0.000967325881341	0	0.000515907136715	0	0	0	0	0	0.000322441960447	0	0	0.000322441960447	0.000644883920894	0
0	0.0349222310879	0.00687172774869	0.317469289075	0.0288717744951	0	0	0.0174456096175	0.00196335078534	0.0011780104712	0.0365846913944	0.00084143605086	0	0.00084143605086	0	0	0.00112191473448	0	0.00589005235602	0.00235602094241	0	0.0225499415442	0	0.0196335078534	0.00235602094241	0	0.00112191473448	0	0	0	0	0	0	0	0	0	0	0	0	0	0	0	0	0	0	0	0	0	0.00157068062827	0
0	0.0330882352941	0	0.563314981165	0.0882352941176	0	0	0	0	0	0.0330882352941	0	0	0	0	0	0	0	0	0	0	0.0661764705882	0	0	0	0	0	0	0	0	0	0	0	0	0.0441176470588	0.171979136482	0	0	0	0	0	0	0	0	0	0	0	0	0	0
0	0.0322622676045	0.0103955791432	0.32311013747	0.0204237218998	0	0	0.00887084056143	0.00120643431635	0	0.0194979283451	0.00536193029491	0	0.000965147453083	0	0	0	0	0.00214477211796	0	0	0.0396099874436	0.00229797012639	0.014394954911	0.000861738797396	0.00344695518958	0	0	0	0	0	0	0	0	0	0	0	0	0.00160857908847	0	0	0	0	0	0	0	0	0.00201072386059	0	0
0	0.0139033026277	0.00788530657477	0.230824476626	0.0210709304674	0	0	0.0117747406645	0.00066505739199	0.000992617268389	0.0168720136383	0.00196566083881	0.000244778067885	0.000629429317419	0.00120030707043	0.000960283189395	0.00122389033943	0.00132180156658	0.000635540281666	0.00153860499814	0.000795528720627	0.0180090720288	0.00106382419845	0.015396465297	0.000419619544946	0.00282727267168	0.00050862975145	0.000767412320937	0	0	0	0	0	0.000275375326371	0.000734334203655	0.000367167101828	7.34334203655e-05	0	0.000440600522193	0	0	9.7911227154e-05	0	0	0.00016318537859	0	9.7911227154e-05	9.17917754569e-05	0.000463790023361	0
0	0.0361569267462	0.0129377855482	0.738013768145	0.0355521368039	0	0.000855709675732	0.0705193967297	0.00102685161088	0.00250451612409	0.0214779719407	0.002406683463	0	0.00405336162189	0.000855709675732	0.00146693087268	0.0012835645136	0.00350063049163	0.0012835645136	0.00114094623431	0.000641782256799	0.0237316816736	0.00481336692599	0.0275863503939	0.00102685161088	0	0.0025671290272	0	0	0	0	0	0	0	0.0012835645136	0	0	0	0.000641782256799	0	0	0	0	0	0	0	0	0	0	0.000488976957561
0	0.0241178481734	0.0111602529657	0.327525777438	0.0157327805547	0	0	0.0187527537323	0.000967221923697	0.00125220695479	0.0201831137035	0.00110539648423	0	0.000791625086359	0.000967221923697	0.00207153041926	0.000483610961848	0.00143931833883	0.00146491864172	0.0029255477939	0.000906770553466	0.0272495572558	0.00105550011515	0.0198320996926	0.00120902740462	0.00131893898686	0.000241805480924	0.000859752821064	0	0	0	0	0	0	0.000230290934214	0	0	0	0.000992022485843	0	0	0	0	0.000537345513165	0	0.000201504567437	0	0	0.00112842557765	0
0	0.0217197053381	0.0179045092838	0.542610752649	0.0336431505091	0	0	0.0537135278515	0.00119363395225	0.00272830617658	0.0325536532433	0	0	0.00596816976127	0.00376937037554	0	0	0.00159151193634	0.00119363395225	0.0026525198939	0	0.0485518675174	0.0026525198939	0.0150751547303	0.00198938992042	0	0	0.00132625994695	0	0	0	0	0	0	0	0	0	0	0	0	0	0	0	0	0	0	0	0	0	0
0	0.0612244897959	0	0.263736263736	0	0	0	0.0535714285714	0	0	0	0	0	0	0	0	0	0	0	0	0	0	0	0.0803571428571	0	0.030612244898	0	0	0	0	0	0	0	0	0	0	0	0	0	0	0	0	0	0	0	0	0	0	0	0
0	0.0338108595472	0.00971071322877	0.322251513807	0.0219850912564	0	0	0.0195607412491	0.00276497695853	0.0100806451613	0.0119330276732	0.00161290322581	0	0.00241935483871	0	0	0.00115207373272	0	0.00268817204301	0.00276497695853	0	0.0197230014025	0.00120967741935	0.0130813953488	0.00272859568276	0.000864055299539	0	0.00161290322581	0	0	0	0	0	0	0.00161290322581	0	0	0	0.00201612903226	0	0	0	0	0	0	0	0	0	0	0
0	0.111111111111	0	0.533013844515	0.05	0	0	0.025	0	0	0	0	0	0	0	0	0	0	0	0	0	0	0	0.03125	0	0	0	0	0	0	0	0	0	0	0	0	0	0	0	0	0	0	0	0	0	0	0	0	0	0
0	0.0208400161588	0.0096445301736	0.437945449791	0.0174909980058	0	0	0.0326352530541	0.00098167539267	0.00065445026178	0.0379596902741	0.0020666850372	0	0.0031000275558	0.00149588631264	0.00065445026178	0.00130890052356	0.00224382946896	0	0.00116346713205	0	0.0161431064572	0.000785340314136	0.0160690177484	0.00261780104712	0.00098167539267	0.00392670157068	0	0	0	0	0	0	0.000785340314136	0	0	0	0	0.00098167539267	0	0	0	0	0	0	0	0	0	0.00261780104712	0
0	0.0375	0	0.315	0	0	0	0.1	0	0	0	0	0	0	0	0	0	0	0	0	0	0	0	0	0	0	0	0	0	0	0	0	0	0	0	0	0	0	0	0	0	0	0	0	0	0	0	0	0	0
0	0.0158385093168	0.0210164835165	0.399165238946	0.0241071428571	0	0	0.0142857142857	0.00803571428571	0.00535714285714	0.0500802568218	0	0	0	0.00612244897959	0.00803571428571	0	0	0	0	0	0.0200892857143	0	0.029387755102	0	0	0	0	0	0	0	0	0	0	0	0	0	0	0.00267857142857	0	0	0	0	0	0	0	0	0	0	0
0	0.0423063021933	0.0173103216985	0.40156022516	0.0212587493492	0	0	0.0114552893045	0.0021186440678	0.00317796610169	0.0228216187757	0.0010593220339	0	0	0.00635593220339	0	0.000706214689266	0.00289729103288	0.00282485875706	0.00282485875706	0.00302663438257	0.0186108341642	0.0021186440678	0.0367571982847	0.000941619585687	0.00188323917137	0.0010593220339	0.00188323917137	0.000677966101695	0	0	0	0	0.000677966101695	0.00317796610169	0	0	0	0.0021186440678	0	0	0	0	0	0	0	0	0	0.00141242937853	0
0	0.0131578947368	0	0.315183774607	0.0293385490754	0	0	0.0131578947368	0	0	0.0467451523546	0	0	0	0	0	0.00592105263158	0.0105263157895	0	0.00986842105263	0	0.0469215491559	0	0.0211466165414	0	0	0	0	0	0	0	0	0	0	0	0	0	0	0	0	0	0	0	0	0	0	0	0	0	0
0	0	0	0.285714285714	0	0	0	0.2	0	0	0	0	0	0	0	0	0	0	0	0	0	0	0	0	0	0	0	0	0	0	0	0	0	0	0	0	0	0	0	0	0	0	0	0	0	0	0	0	0	0
[truncated: 435 more columns]
