# Supplementary material for: Identification via Numerical Computation of Transcriptional Determinants of a Cell Phenotype Decision Making
Source: Front Genet. 2019 Jun 21;10:575. doi: 10.3389/fgene.2019.00575 (PMC6598594; doi:10.3389/fgene.2019.00575)
Supplement: Supplementary file 2 [file Data_Sheet_2.ZIP › ServerFolder/8-selectGenes.py]

import numpy as np
import itertools
import matplotlib.pyplot as plt


def find(string,character):
	for ss,s in enumerate(string):
		if s==character:
			return ss

def readFile(fileIn):
	out={}
	with open(fileIn) as f:
		for ir,r in enumerate(f.readlines()):
			if ir==0:
				pars=r.split('\n')[0].split('\t')
			else:
				row=r.split('\n')[0].split('\t')
				for ip,p in enumerate(pars):
					if 'gene' not in p:
						if 'j' in row[ip]:
							if '(-' in row[ip]:
								test=row[ip].split('-')
								if len(test)==2:
									row[ip]=test[1].split('+')[0]
								else:
									if 'e-' in row[ip]:
										tmp=row[ip][1:19]
										try:
											t=int(tmp[-1])
										except:
											tmp=row[ip][1:18]
										row[ip]=tmp
									else:
										row[ip]='-'+test[1]		
							else:
								if 'e' in row[ip]:
									ind=find(row[ip],'e')
									if 'e-' in row[ip]:
										indF=ind+4
									else:
										indF=ind+3
									tmp=row[ip][1:indF]
									row[ip]=tmp
								else:
									if '(' in row[ip]:
										if '+' in row[ip]:
											row[ip]=row[ip].split('(')[1].split('+')[0]
										else:
											row[ip]=row[ip].split('(')[1].split('-')[0]
									else:
										row[ip]=row[ip].split('j')[0]
									
						if row[0] in out:
							out[row[0]][p]=float(row[ip])
						else:
							out[row[0]]={}
							out[row[0]][p]=float(row[ip])
	return out

def order(data,p):
	out=[]
	for d in data:
		out.append(data[d][p])
	out=list(reversed(sorted(list(set(out)))))
	return out


def defineScore(data,scores):
	out=[]
	for s in scores:
		for ii,i in enumerate(scores[s]):
			if data[s]==i:
				out.append(ii)
	return out		


def computeScores(data):
	scores={}
	temp=data.keys()
	for d in data[temp[0]]:
		scores[d]=order(data,d)
	for d in data:
		data[d]['score']=defineScore(data[d],scores)
	return data


def selectGenes(data,combID,how):
	scores=[]
	selected=[]
	scoresSelected=[]
	genes=[]
	if how=='sum':
		for d in data:
			scores.append(np.log(sum(data[d]['score'])))
			genes.append(d)
		scores2=list(sorted(scores))
		f,ax=plt.subplots()
		ax.hist(scores2, bins=50)
		ax.set_xlabel('Score')
		ax.set_ylabel('Number of Nodes')
		ax.set_title(combID)
		th=np.mean(scores2)-3*(np.std(scores2))
		print th
		th2=39.0
		for ss,s in enumerate(scores):
			if s<th2:
				selected.append(genes[ss])
				scoresSelected.append(s)
				
	return selected, scoresSelected

def printSelected(selected,scoreSelected,fileName):
	FO=open(fileName,'w')
	for ss,s in enumerate(selected):
		FO.write(s+': '+ str(scoreSelected[ss])+'\n')
	FO.close()


def plotSingleVariables(data):
	indeg=[]
	outdeg=[]
	eccentricity=[]
	closeness=[]
	eigenvalues=[]
	for d in data:
		indeg.append(data[d]['inDeg'])
		outdeg.append(data[d]['outDeg'])
		eccentricity.append(data[d]['Eccentricity'])
		closeness.append(data[d]['Closeness'])
		eigenvalues.append(data[d]['Eigenvector'])
	f,ax=plt.subplots(5,1)
	ax[0].plot(range(len(indeg)),indeg,'o')
	ax[0].set_title('indeg')
	ax[1].plot(range(len(outdeg)),outdeg,'o')
	ax[1].set_title('outdeg')
	ax[2].plot(range(len(eccentricity)),eccentricity,'o')
	ax[2].set_title('eccentricity')
	ax[3].plot(range(len(closeness)),closeness,'o')
	ax[3].set_title('closeness')
	ax[4].plot(range(len(eigenvalues)),eigenvalues,'o')
	ax[4].set_title('eigenvalues')


fileIn='add the name and path of the file containing the topological indexes'
fileOut='add the name and the path of the output file.'

data=readFile(fileIn)
plotSingleVariables(data)
varNums={2:'outDeg',3:'Eccentricity'}
for d in data:
    tempData[d]={}
    for v in varNums:
		tempData[d][v]=data[d][v]
		tempData=computeScores(tempData)
		selected,scoresSelected=selectGenes(tempData,combID,'sum')
		printSelected(selected,scoresSelected,fileOut)
plt.show()
