# Supplementary material for: Identification via Numerical Computation of Transcriptional Determinants of a Cell Phenotype Decision Making
Source: Front Genet. 2019 Jun 21;10:575. doi: 10.3389/fgene.2019.00575 (PMC6598594; doi:10.3389/fgene.2019.00575)
Supplement: Supplementary file 2 [file Data_Sheet_2.ZIP › ServerFolder/BN.txt]

.v 700
# STK11 =  maj( STK11 C00020 C00008 )
$ 0 = maj( 0 345 38 ) 
# IL6ST =  LIF
$ 1 = 156 
# complex-ITGA6-ITGB1 =  and( ITGB1 ITGA6 )
$ 2 = and( 134 43 ) 
# complex-CREBBP-SP1 =  and( SP1 CREBBP )
$ 3 = and( 44 240 ) 
# DLG1 =  DLG1
$ 4 = 4 
# PIK3CA =  maj( PTK2 RAC1 HRAS IRS1 complex-CD19-PIK3AP1 JAK1 )
$ 5 = maj( 293 319 264 283 10 51 ) 
# PVRL3 =  PVRL3
$ 6 = 6 
# C00535 =  C00535
$ 7 = 7 
# GABARAP =  FOXO6
$ 8 = 492 
# complex-FYB-LCP2-SKAP1 =  and( FYB LCP2 SKAP1 )
$ 9 = and( 302 250 427 ) 
# complex-CD19-PIK3AP1 =  and( PIK3AP1 CD19 )
$ 10 = and( 88 72 ) 
# ITGA2 =  maj( COL21A1 HSPG2 )
$ 11 = maj( 476 133 ) 
# THY1 =  THY1
$ 12 = 12 
# IRAK1 =  maj( !PPP2CA MYD88 )
$ 13 = maj( 550 583 ) 
# SLC2A1 =  maj( complex-SMAD2-SMAD4 EPAS1 )
$ 14 = maj( 122 132 ) 
# CBLC =  CBLC
$ 15 = 15 
# ARHGEF12 =  maj( !ARHGEF7 ARHGEF12 GNA13 CD44 )
$ 16 = maj( 170 16 238 138 ) 
# PRKAG2 =  STK11
$ 17 = 0 
# complex-STAT1-STAT2 =  and( STAT2 STAT1 )
$ 18 = and( 446 447 ) 
# DIAPH1 =  RHOA
$ 19 = 592 
# DIAPH3 =  CDC42
$ 20 = 108 
# IFNG =  IFNG
$ 21 = 21 
# STK3 =  maj( complex-FRMD6-NF2-WWC1 CASP3 !RASSF6 RASSF1 !PPP2CA ACTB )
$ 22 = maj( 332 514 569 566 550 201 ) 
# STK4 =  maj( RASSF1 STK4 )
$ 23 = maj( 566 23 ) 
# CSF3R =  CSF3R
$ 24 = 24 
# complex-CASP10-CASP8 =  and( CASP10 CASP8 )
$ 25 = and( 526 517 ) 
# CCND1 =  maj( complex-LEF1-TEAD1-YAP1 !RASSF1 FOS CCND1 ESR1 JUN CTNNB1 JUP ELK1 FOXO6 !GSK3B NFKB1 LEF1 MYC ETS1 )
$ 26 = maj( 89 566 413 26 52 404 117 407 198 492 573 630 99 534 396 ) 
# MAX =  maj( MAPK14 MAX )
$ 27 = maj( 611 27 ) 
# PTEN =  maj( PTEN !CHUK )
$ 28 = maj( 28 54 ) 
# ATF4 =  maj( MKNK2 RPS6KA4 MAPKAPK3 RPS6KA6 )
$ 29 = maj( 433 60 574 61 ) 
# ARHGAP10 =  ARHGAP10
$ 30 = 30 
# CTBP1 =  CTBP1
$ 31 = 31 
# HHIP =  GLI1
$ 32 = 669 
# IL7R =  FOXO6
$ 33 = 492 
# IGF2 =  GPC3
$ 34 = 314 
# TNFSF10 =  FOXO6
$ 35 = 492 
# MMP7 =  LEF1
$ 36 = 99 
# ACVR1C =  maj( INHBA ACVR1C NODAL )
$ 37 = maj( 362 37 551 ) 
# C00008 =  C00008
$ 38 = 38 
# CDKN1B =  maj( FOXO3 !SKP2 TP53 FOXO6 !AKT3 )
$ 39 = maj( 489 253 423 492 529 ) 
# CDKN1A =  maj( TP53 !TFAP4 !AKT3 MAPK1 FOXO6 SMAD3 CDKN1A )
$ 40 = maj( 423 659 529 625 492 81 40 ) 
# ITGA4 =  ITGA4
$ 41 = 41 
# ITGA5 =  FN1
$ 42 = 195 
# ITGA6 =  ITGA6
$ 43 = 43 
# SP1 =  SP1
$ 44 = 44 
# FZD10 =  maj( WNT1 BAMBI !SFRP1 WNT16 WNT5A WNT11 )
$ 45 = maj( 472 541 467 680 606 698 ) 
# SERPINE1 =  maj( complex-SMAD2-SMAD4-YAP1 SERPINE1 )
$ 46 = maj( 462 46 ) 
# MTCP1 =  MTCP1
$ 47 = 47 
# SOX17 =  SOX17
$ 48 = 48 
# NF2 =  NF2
$ 49 = 49 
# NF1 =  NF1
$ 50 = 50 
# JAK1 =  maj( ERBB2 SRC !SOCS1 EGFR IL6ST complex-EGFR-ERBB2 JAK1 )
$ 51 = maj( 365 455 547 113 1 613 51 ) 
# ESR1 =  MAPK1
$ 52 = 625 
# complex-ITGAL-ITGB2 =  and( ITGB2 ITGAL )
$ 53 = and( 136 67 ) 
# CHUK =  maj( MAP3K8 TRAF6 MAP3K1 MAP3K7 AKT3 MAP3K14 PDPK1 )
$ 54 = maj( 666 674 358 360 529 152 695 ) 
# MRAS =  MRAS
$ 55 = 55 
# PPARD =  maj( JUP LEF1 )
$ 56 = maj( 407 99 ) 
# VEGFA =  maj( STAT3 STAT1 HSPG2 HIF1A CTNNB1 !MMP9 !MMP2 NFKB1 )
$ 57 = maj( 445 447 133 226 117 338 341 630 ) 
# PPIF =  PPIF
$ 58 = 58 
# BNIP3 =  FOXO6
$ 59 = 492 
# RPS6KA4 =  MAPK14
$ 60 = 611 
# RPS6KA6 =  MAPK1
$ 61 = 625 
# NOG =  NOG
$ 62 = 62 
# ITGAV =  maj( SDC1 FN1 VTN )
$ 63 = maj( 105 195 272 ) 
# INS =  INS
$ 64 = 64 
# C00165 =  maj( C00165 PLCG1 PLCB1 )
$ 65 = maj( 65 109 411 ) 
# CD14 =  maj( CD14 RASGRF1 )
$ 66 = maj( 66 646 ) 
# ITGAL =  maj( RASSF5 RGS14 ITGAL PRKD1 )
$ 67 = maj( 568 369 67 176 ) 
# ITGAM =  ITGAM
$ 68 = 68 
# FBXO32 =  FOXO6
$ 69 = 492 
# FLNA =  maj( FLNA CAMK2A )
$ 70 = maj( 70 140 ) 
# PRKD3 =  PRKCA
$ 71 = 320 
# CD19 =  SYK
$ 72 = 197 
# ACP1 =  ACP1
$ 73 = 73 
# RALBP1 =  RALA
$ 74 = 153 
# SMAD4 =  maj( SMAD4 MAPK8 SMAD1 SMAD2 )
$ 75 = maj( 75 631 79 543 ) 
# complex-102800317-DVL1 =  and( DVL1 102800317 )
$ 76 = and( 312 124 ) 
# complex-ATF2-CREB3 =  and( CREB3 ATF2 )
$ 77 = and( 368 699 ) 
# SMAD7 =  complex-SMAD2-SMAD4-YAP1
$ 78 = 462 
# SMAD1 =  maj( BMPR1A !SMAD6 SMAD2 )
$ 79 = maj( 102 263 543 ) 
# RAP1A =  maj( RASGRP2 RASGRP3 RAP1GAP complex-LCP2-SKAP1 DOCK4 RAP1A RAPGEF5 RAPGEF6 PRKACA RAPGEF1 RAPGEF3 SIPA1L1 SIPA1L2 SIPA1 PRKD3 )
$ 80 = maj( 243 245 144 563 183 80 346 347 655 348 350 375 194 262 71 ) 
# SMAD3 =  maj( MAPK8 TGFBR1 SMAD3 )
$ 81 = maj( 631 267 81 ) 
# SMO =  maj( SMO !PTCH1 )
$ 82 = maj( 82 340 ) 
# EIF4E =  !EIF4EBP1
$ 83 = 428 
# PARD6A =  PARD6A
$ 84 = 84 
# NUDT16L1 =  SDC4
$ 85 = 112 
# complex-TEAD1-YAP1 =  and( TEAD1 YAP1 )
$ 86 = and( 496 100 ) 
# MAP3K5 =  maj( DAXX TRAF2 !PPP5D1 !AKT3 )
$ 87 = maj( 398 673 128 529 ) 
# PIK3AP1 =  PIK3AP1
$ 88 = 88 
# complex-LEF1-TEAD1-YAP1 =  and( LEF1 TEAD1 YAP1 )
$ 89 = and( 99 496 100 ) 
# SPI1 =  maj( !RUNX1 !PML )
$ 90 = maj( 383 629 ) 
# AFP =  YAP1
$ 91 = 100 
# BIRC8 =  maj( NFKB1 BIRC8 )
$ 92 = maj( 630 92 ) 
# CKS1B =  complex-MAX-MYC
$ 93 = 311 
# RET =  RET
$ 94 = 94 
# complex-CHUK-IKBKG =  and( CHUK IKBKG )
$ 95 = and( 54 386 ) 
# MAGI3 =  CTNNB1
$ 96 = 117 
# MYLK4 =  !PAK4
$ 97 = 200 
# complex-DLG1-LLGL2-SCRIB =  and( DLG1 SCRIB LLGL2 )
$ 98 = and( 4 336 280 ) 
# LEF1 =  maj( SMAD4 !CTBP1 !SOX17 !NLK CTNNB1 LEF1 )
$ 99 = maj( 75 31 48 216 117 99 ) 
# YAP1 =  maj( !complex-DLG1-LLGL2-SCRIB PPP2CA complex-PPP1CA-TP53BP2 !102800317 !FBXW11 !LATS2 )
$ 100 = maj( 98 550 342 124 249 470 ) 
# BDKRB2 =  BDKRB2
$ 101 = 101 
# BMPR1A =  maj( !BAMBI GDF7 BMP2 SMAD2 )
$ 102 = maj( 541 503 548 543 ) 
# MAP2K1 =  maj( MAP3K8 MOS MAP3K1 GRB2 ARAF BRAF PAK4 RAF1 )
$ 103 = maj( 666 426 358 556 163 693 200 443 ) 
# TP73 =  TP73
$ 104 = 104 
# SDC1 =  maj( HPSE !MMP9 )
$ 105 = maj( 193 338 ) 
# WTIP =  WTIP
$ 106 = 106 
# SDC2 =  FN1
$ 107 = 195 
# CDC42 =  maj( FARP2 VAV3 PIK3R5 complex-FARP2-SRC FGD1 CDC42 )
$ 108 = maj( 220 598 581 628 269 108 ) 
# PLCG1 =  maj( IGF1R EGFR PDGFRA PLCG1 ICAM1 FGFR1 )
$ 109 = maj( 114 113 244 109 451 373 ) 
# CTTN =  SRC
$ 110 = 455 
# complex-ITGA11-ITGB1 =  and( ITGB1 ITGA11 )
$ 111 = and( 134 393 ) 
# SDC4 =  FN1
$ 112 = 195 
# EGFR =  maj( TGFA HBEGF EGFR EGF )
$ 113 = maj( 576 449 113 166 ) 
# IGF1R =  maj( IGF2 IGF1R IGF1 )
$ 114 = maj( 34 114 219 ) 
# BAX =  maj( !BCL2 BAX )
$ 115 = maj( 521 115 ) 
# CAT =  FOXO6
$ 116 = 492 
# CTNNB1 =  maj( ACP1 complex-APC2-AXIN1-GSK3B !IQGAP1 !ERBB2 FZD10 !EGFR !FER PSEN1 CDH1 !MET !SRC !CHD8 KRIT1 PTPN1 CSNK2A1 CTNNB1 !CTNNBIP1 !FYN PTPRF PRKACA PTPRB !IGF1R !GSK3B !CBLC PTPRM )
$ 117 = maj( 73 392 299 365 45 113 640 239 178 652 455 579 327 421 544 117 638 309 691 655 671 114 573 15 696 ) 
# BAD =  maj( !YWHAQ !RAF1 !MAP2K1 !AKT3 )
$ 118 = maj( 308 443 103 529 ) 
# CER1 =  CER1
$ 119 = 119 
# MOB1A =  STK3
$ 120 = 22 
# RPTOR =  RPTOR
$ 121 = 121 
# complex-SMAD2-SMAD4 =  and( SMAD4 SMAD2 )
$ 122 = and( 75 543 ) 
# CCNA1 =  maj( RARA PML )
$ 123 = maj( 167 629 ) 
# 102800317 =  maj( !complex-WWTR1-YWHAQ 102800317 )
$ 124 = maj( 664 124 ) 
# complex-CDC37-HSP90AA1 =  and( HSP90AA1 CDC37 )
$ 125 = and( 419 615 ) 
# HNF1A =  complex-APC2-AXIN1-CTNNB1
$ 126 = 539 
# KLF2 =  FOXO6
$ 127 = 492 
# PPP5D1 =  PPP5D1
$ 128 = 128 
# CXCR4 =  CXCR4
$ 129 = 129 
# complex-GNB5-LPAR6 =  and( GNB5 LPAR6 )
$ 130 = and( 271 289 ) 
# HOMER3 =  HOMER3
$ 131 = 131 
# EPAS1 =  maj( !EGLN2 !complex-CUL2-RBX1-TCEB1-TCEB2-VHL )
$ 132 = maj( 234 218 ) 
# HSPG2 =  HSPG2
$ 133 = 133 
# ITGB1 =  ITGB1
$ 134 = 134 
# NOS2 =  maj( !IL10 NOS2 TNFRSF1A !TGFB1 IFNGR1 NFKB1 MYD88 )
$ 135 = maj( 471 135 425 291 394 630 583 ) 
# ITGB2 =  maj( ITGB2 YAP1 )
$ 136 = maj( 136 100 ) 
# LTBP1 =  !THBS1
$ 137 = 580 
# CD44 =  CD44
$ 138 = 138 
# CD40 =  CD40
$ 139 = 139 
# CAMK2A =  maj( PLCB1 ITPR1 )
$ 140 = maj( 411 593 ) 
# complex-ELK1-ELK4-SRF =  and( ELK1 SRF ELK4 )
$ 141 = and( 198 456 199 ) 
# APC2 =  APC2
$ 142 = 142 
# PLA2G4B =  MAPK1
$ 143 = 625 
# RAP1GAP =  RAP1GAP
$ 144 = 144 
# PARD3 =  maj( PVRL3 PARD3 )
$ 145 = maj( 6 145 ) 
# RASGRP1 =  maj( CACNG3 RASGRP1 )
$ 146 = maj( 685 146 ) 
# CALR =  CALR
$ 147 = 147 
# DKK1 =  DKK1
$ 148 = 148 
# MAP3K11 =  MAP4K1
$ 149 = 478 
# MAP3K12 =  MAP3K12
$ 150 = 150 
# MAP3K13 =  MAP3K13
$ 151 = 151 
# MAP3K14 =  maj( LTBR MAP3K7 MAP3K8 TNFRSF13C CD40 )
$ 152 = maj( 352 360 666 644 139 ) 
# RALA =  RALGDS
$ 153 = 270 
# complex-CD14-TLR2 =  and( TLR2 CD14 )
$ 154 = and( 553 66 ) 
# PPP3CA =  maj( PPP3CA CALR PLCB1 )
$ 155 = maj( 155 147 411 ) 
# LIF =  LIF
$ 156 = 156 
# PCK1 =  maj( FOXO3 FOXO6 )
$ 157 = maj( 489 492 ) 
# PPP2R3B =  PPP2R3B
$ 158 = 158 
# complex-BAIAP2-WASF2 =  and( BAIAP2 WASF2 )
$ 159 = and( 605 499 ) 
# SAV1 =  !WTIP
$ 160 = 106 
# BRK1 =  BRK1
$ 161 = 161 
# PTK2B =  maj( VDAC3 complex-ITGAL-ITGB2 CXCR4 )
$ 162 = maj( 439 53 129 ) 
# ARAF =  maj( PRKCA HRAS RRAS2 KRAS )
$ 163 = maj( 320 264 268 545 ) 
# C18995 =  C18995
$ 164 = 164 
# IKBKE =  DDX3X
$ 165 = 516 
# EGF =  EGF
$ 166 = 166 
# RARA =  RARA
$ 167 = 167 
# RARB =  RARB
$ 168 = 168 
# ARHGEF6 =  maj( RRAS2 C05981 )
$ 169 = maj( 268 538 ) 
# ARHGEF7 =  PAK4
$ 170 = 200 
# ARHGEF4 =  APC2
$ 171 = 142 
# GNG12 =  CHRM1
$ 172 = 324 
# ARHGEF1 =  CD44
$ 173 = 138 
# complex-CCNE1-CDK2 =  and( CDK2 CCNE1 )
$ 174 = and( 285 212 ) 
# KLF4 =  STAT3
$ 175 = 445 
# PRKD1 =  RAP1A
$ 176 = 80 
# FADD =  maj( FAS TNFRSF1A )
$ 177 = maj( 501 425 ) 
# CDH1 =  maj( CDH1 CTNNB1 CTNND1 )
$ 178 = maj( 178 117 438 ) 
# CDKN2B =  maj( CDKN2B PIAS2 complex-CREBBP-SP1 FOXO6 !MYC )
$ 179 = maj( 179 651 3 492 534 ) 
# CDKN2A =  CDKN2A
$ 180 = 180 
# complex-CUL1-RBX1-SKP1 =  and( RBX1 CUL1 SKP1 )
$ 181 = and( 228 241 254 ) 
# CDKN2D =  FOXO6
$ 182 = 492 
# DOCK4 =  DOCK4
$ 183 = 183 
# LEFTY1 =  LEFTY1
$ 184 = 184 
# C00951 =  C00951
$ 185 = 185 
# KLK3 =  AR
$ 186 = 602 
# SSH1 =  SSH1
$ 187 = 187 
# SNAI2 =  maj( complex-LEF1-TEAD1-YAP1 MAPK1 )
$ 188 = maj( 89 625 ) 
# KITLG =  KITLG
$ 189 = 189 
# SNAI1 =  maj( TGFBR1 FGFR1 )
$ 190 = maj( 267 373 ) 
# complex-CAV1-EGFR =  and( EGFR CAV1 )
$ 191 = and( 113 351 ) 
# ZAK =  ZAK
$ 192 = 192 
# HPSE =  HPSE
$ 193 = 193 
# SIPA1L2 =  SIPA1L2
$ 194 = 194 
# FN1 =  FN1
$ 195 = 195 
# CSF1 =  CSF1
$ 196 = 196 
# SYK =  SYK
$ 197 = 197 
# ELK1 =  maj( ELK1 MAPK14 MAPK8 MAPK1 )
$ 198 = maj( 198 611 631 625 ) 
# ELK4 =  maj( MAPK14 MAPK1 )
$ 199 = maj( 611 625 ) 
# PAK4 =  maj( CDC42 GNG12 RAC1 )
$ 200 = maj( 108 172 319 ) 
# ACTB =  maj( MSN RHOA DIAPH1 RAC1 MLLT4 EZR complex-BAIAP2-WASF2 VCL MYL12B ARPC5 RDX complex-ARHGAP10-CTNNA1-CTNNB1 PIP5K1C VASP PFN3 WASL ACTB CDC42 WAS IQGAP1 PXN )
$ 201 = maj( 661 592 19 319 500 690 159 323 469 587 639 374 282 328 237 377 201 108 465 299 670 ) 
# PAK1 =  maj( CDC42 CASP3 RAC1 )
$ 202 = maj( 108 514 319 ) 
# ELMO2 =  RHOG
$ 203 = 594 
# NFATC1 =  maj( VDAC3 PPP3CA !MAPK8 )
$ 204 = maj( 439 155 631 ) 
# NFATC3 =  maj( PPP3CA !MAPK8 )
$ 205 = maj( 155 631 ) 
# complex-CSF3R-JAK1 =  and( CSF3R JAK1 )
$ 206 = and( 24 51 ) 
# NOS3 =  AKT3
$ 207 = 529 
# C03917 =  C03917
$ 208 = 208 
# ADORA2A =  ADORA2A
$ 209 = 209 
# complex-MAP3K7-TAB1 =  and( TAB1 MAP3K7 )
$ 210 = and( 689 360 ) 
# TIRAP =  TLR2
$ 211 = 553 
# CCNE1 =  CCNE1
$ 212 = 212 
# ESRRB =  !TCF3
$ 213 = 221 
# LUM =  LUM
$ 214 = 214 
# MAPK7 =  MAP2K5
$ 215 = 493 
# NLK =  maj( NLK MAP3K7 )
$ 216 = maj( 216 360 ) 
# FIGF =  maj( EPAS1 STAT3 STAT1 FOS JUN ETS1 MYC )
$ 217 = maj( 132 445 447 413 404 396 534 ) 
# complex-CUL2-RBX1-TCEB1-TCEB2-VHL =  and( VHL RBX1 TCEB1 CUL2 TCEB2 )
$ 218 = and( 591 228 453 364 295 ) 
# IGF1 =  IGF1
$ 219 = 219 
# FARP2 =  maj( SRC FARP2 )
$ 220 = maj( 455 220 ) 
# TCF3 =  maj( !CTNNB1 TCF3 )
$ 221 = maj( 117 221 ) 
# MAP2K6 =  maj( MAP3K6 MAP3K7 !PPM1A MAP3K5 )
$ 222 = maj( 483 360 401 87 ) 
# TBX3 =  !MAPK1
$ 223 = 625 
# C00076 =  maj( PLCB1 PLCG1 C01074 )
$ 224 = maj( 411 109 276 ) 
# C00575 =  maj( C00575 ADCY1 )
$ 225 = maj( 225 376 ) 
# HIF1A =  maj( !CBLC !ERBB2 )
$ 226 = maj( 15 365 ) 
# RAG1 =  FOXO6
$ 227 = 492 
# RBX1 =  RBX1
$ 228 = 228 
# SHH =  SHH
$ 229 = 229 
# complex-AR-AR =  AR
$ 230 = 602 
# BCAR1 =  maj( PRKCA RHOA PTK2 BCAR1 )
$ 231 = maj( 320 592 293 231 ) 
# EIF4B =  maj( RPS6KB1 EIF4B )
$ 232 = maj( 246 232 ) 
# IRF3 =  maj( TICAM1 complex-IKBKE-TBK1 )
$ 233 = maj( 618 403 ) 
# EGLN2 =  !C00122
$ 234 = 657 
# CALML6 =  CALML6
$ 235 = 235 
# MEF2C =  MAPK14
$ 236 = 611 
# PFN3 =  maj( APBB1IP DIAPH1 )
$ 237 = maj( 388 19 ) 
# GNA13 =  maj( F2R GNA13 )
$ 238 = maj( 382 238 ) 
# PSEN1 =  PSEN1
$ 239 = 239 
# CREBBP =  CREBBP
$ 240 = 240 
# CUL1 =  CUL1
$ 241 = 241 
# HDAC1 =  HDAC1
$ 242 = 242 
# RASGRP2 =  C00076
$ 243 = 224 
# PDGFRA =  PDGFA
$ 244 = 672 
# RASGRP3 =  C00165
$ 245 = 65 
# RPS6KB1 =  maj( PPP2CA PDPK1 MTOR )
$ 246 = maj( 550 695 339 ) 
# ATM =  maj( ATM FOXO6 )
$ 247 = maj( 247 492 ) 
# HGF =  HGF
$ 248 = 248 
# FBXW11 =  FBXW11
$ 249 = 249 
# LCP2 =  LCP2
$ 250 = 250 
# FLT3 =  FLT3LG
$ 251 = 460 
# AREG =  YAP1
$ 252 = 100 
# SKP2 =  maj( SKP2 CKS1B )
$ 253 = maj( 253 93 ) 
# SKP1 =  SKP1
$ 254 = 254 
# MECOM =  MECOM
$ 255 = 255 
# ITGA2B =  TLN1
$ 256 = 504 
# S1PR1 =  FOXO6
$ 257 = 492 
# CSF1R =  maj( CSF1R CSF1 )
$ 258 = maj( 258 196 ) 
# CFLAR =  CFLAR
$ 259 = 259 
# POLD3 =  PCNA
$ 260 = 506 
# complex-EIF4B-RPS6 =  and( RPS6 EIF4B )
$ 261 = and( 549 232 ) 
# SIPA1 =  maj( !MLLT4 !RAP1A )
$ 262 = maj( 500 80 ) 
# SMAD6 =  maj( IFNG TNF )
$ 263 = maj( 21 678 ) 
# HRAS =  maj( !RASSF1 SOS1 PRKCA TFG RET GRB2 HRAS FGFR1 )
$ 264 = maj( 566 647 320 290 94 556 264 373 ) 
# complex-TLR2-TLR6 =  and( TLR2 TLR6 )
$ 265 = and( 553 557 ) 
# TGFBR2 =  maj( TGFBR2 TGFB1 )
$ 266 = maj( 266 291 ) 
# TGFBR1 =  maj( TGFB1 TGFBR1 !complex-SMAD7-YAP1 !BAMBI )
$ 267 = maj( 291 267 536 541 ) 
# RRAS2 =  maj( FDPS RASGRP1 RAPGEF2 SOS1 C00338 PRKCA GRB2 !NF1 !RASA1 !RASA2 )
$ 268 = maj( 546 146 349 647 316 320 556 50 683 684 ) 
# FGD1 =  GNG12
$ 269 = 172 
# RALGDS =  maj( HRAS !RAP1A KRAS )
$ 270 = maj( 264 80 545 ) 
# GNB5 =  GNB5
$ 271 = 271 
# VTN =  VTN
$ 272 = 272 
# AGAP2 =  AGAP2
$ 273 = 273 
# E2F4 =  E2F4
$ 274 = 274 
# complex-CYBA-CYBB-NCF1-NCF2-NCF4 =  and( CYBB NCF2 NCF1 CYBA NCF4 )
$ 275 = and( 325 607 608 326 610 ) 
# C01074 =  C01074
$ 276 = 276 
# complex-APPL1-CASP9 =  and( APPL1 CASP9 )
$ 277 = and( 459 518 ) 
# FRS2 =  FGFR1
$ 278 = 373 
# NFKB2 =  CHUK
$ 279 = 54 
# LLGL2 =  LLGL2
$ 280 = 280 
# ITK =  PIK3R5
$ 281 = 581 
# PIP5K1C =  RHOA
$ 282 = 592 
# IRS1 =  maj( IGF1R CSF1R INSR )
$ 283 = maj( 114 258 490 ) 
# complex-TLR2-TLR4 =  and( TLR2 TLR4 )
$ 284 = and( 553 558 ) 
# CDK2 =  maj( CDK2 !CDKN1A )
$ 285 = maj( 285 40 ) 
# CRTC2 =  CRTC2
$ 286 = 286 
# CDK4 =  maj( FOS JUN !CDKN2B !CDKN2A ETS1 CDK4 MYC )
$ 287 = maj( 413 404 179 180 396 287 534 ) 
# DUSP3 =  DUSP3
$ 288 = 288 
# LPAR6 =  LPAR6
$ 289 = 289 
# TFG =  TFG
$ 290 = 290 
# TGFB1 =  maj( TGFB1 EPAS1 !DCN !LEFTY1 !LTBP1 !INHBA )
$ 291 = maj( 291 132 603 184 137 362 ) 
# TGFB2 =  !LUM
$ 292 = 214 
# PTK2 =  maj( ITGB1 SRC PTK2 PRKCA SDC4 EGFR !PTEN PRKACA complex-ITGA6-ITGB1 RHOA )
$ 293 = maj( 134 455 293 320 112 113 28 655 2 592 ) 
# ACVR2A =  maj( NODAL INHBA )
$ 294 = maj( 551 362 ) 
# TCEB2 =  TCEB2
$ 295 = 295 
# MCL1 =  CREB3
$ 296 = 368 
# complex-NFKB1-NFKBIA =  and( NFKB1 NFKBIA )
$ 297 = and( 630 567 ) 
# BBC3 =  complex-TP73-YAP1
$ 298 = 686 
# IQGAP1 =  maj( CDC42 IQGAP1 RAC1 )
$ 299 = maj( 108 299 319 ) 
# IQGAP2 =  maj( CDC42 RAC1 )
$ 300 = maj( 108 319 ) 
# SIAH1 =  TP53
$ 301 = 423 
# FYB =  FYB
$ 302 = 302 
# CEBPA =  !RUNX1
$ 303 = 383 
# ARAP3 =  RAP1A
$ 304 = 80 
# AXIN1 =  maj( complex-LEF1-TEAD1-YAP1 AXIN1 )
$ 305 = maj( 89 305 ) 
# ANK1 =  ROCK1
$ 306 = 334 
# BID =  CASP8
$ 307 = 517 
# YWHAQ =  maj( YWHAQ CTNNA1 )
$ 308 = maj( 308 329 ) 
# FYN =  maj( YES1 CAV1 )
$ 309 = maj( 497 351 ) 
# RB1 =  maj( complex-CCND1-CDK4 complex-CCNE1-CDK2 CDK4 !complex-CCND1-CDK4 )
$ 310 = maj( 435 174 287 435 ) 
# complex-MAX-MYC =  and( MAX MYC )
$ 311 = and( 27 534 ) 
# DVL1 =  maj( NKD1 FZD10 !CXXC4 BAMBI !SENP2 )
$ 312 = maj( 635 45 442 541 417 ) 
# complex-ITGA4-ITGB1 =  and( ITGB1 ITGA4 )
$ 313 = and( 134 41 ) 
# GPC3 =  GPC3
$ 314 = 314 
# PRKCI =  PRKCI
$ 315 = 315 
# C00338 =  CACNG3
$ 316 = 685 
# RAC2 =  VAV3
$ 317 = 598 
# complex-CTBP1-HDAC1 =  and( HDAC1 CTBP1 )
$ 318 = and( 242 31 ) 
# RAC1 =  maj( SRC VAV2 RALGDS RAC1 ARHGEF6 ARHGEF7 ARHGEF4 DOCK1 !RALBP1 TLR2 TIAM1 PIK3R5 DVL1 complex-TIAM1-VAV2 CTNND1 VAV3 !RHOA CDC42 )
$ 319 = maj( 455 599 270 319 169 170 171 390 74 553 406 581 312 634 438 598 592 108 ) 
# PRKCA =  maj( PLCB1 SDC4 PRKCA C00076 ATP6AP1 C00165 PLCG1 PDPK1 )
$ 320 = maj( 411 112 320 224 359 65 109 695 ) 
# complex-CBLC-CRK-CRK =  and( CBLC CRK )
$ 321 = and( 15 395 ) 
# NR4A1 =  maj( MAPK7 !AKT3 )
$ 322 = maj( 215 529 ) 
# VCL =  maj( PIP5K1C VCL PIKFYVE )
$ 323 = maj( 282 323 585 ) 
# CHRM1 =  CHRM1
$ 324 = 324 
# CYBB =  CYBB
$ 325 = 325 
# CYBA =  CYBA
$ 326 = 326 
# KRIT1 =  RAP1A
$ 327 = 80 
# VASP =  maj( VASP APBB1IP )
$ 328 = maj( 328 388 ) 
# CTNNA1 =  CTNNA1
$ 329 = 329 
# PPM1B =  PPM1B
$ 330 = 330 
# CCNB3 =  FOXO6
$ 331 = 492 
# complex-FRMD6-NF2-WWC1 =  and( FRMD6 WWC1 NF2 )
$ 332 = and( 444 531 49 ) 
# ABI2 =  ABI2
$ 333 = 333 
# ROCK1 =  maj( RHOA ROCK1 !MAPK1 )
$ 334 = maj( 592 334 625 ) 
# ROCK2 =  RHOA
$ 335 = 592 
# SCRIB =  SCRIB
$ 336 = 336 
# ARHGAP35 =  maj( SRC !THY1 )
$ 337 = maj( 455 12 ) 
# MMP9 =  maj( NFKB1 !THBS1 !TIMP3 MAPK1 FOS )
$ 338 = maj( 630 580 524 625 413 ) 
# MTOR =  maj( AKT3 MTOR )
$ 339 = maj( 529 339 ) 
# PTCH1 =  maj( GLI1 !SHH PTCH1 )
$ 340 = maj( 669 229 340 ) 
# MMP2 =  maj( complex-CYBA-CYBB-NCF1-NCF2-NCF4 !THBS1 !TIMP3 )
$ 341 = maj( 275 580 524 ) 
# complex-PPP1CA-TP53BP2 =  and( TP53BP2 PPP1CA )
$ 342 = and( 512 515 ) 
# MMP1 =  maj( MYC ETS1 JUN FOS )
$ 343 = maj( 534 396 404 413 ) 
# complex-ITGA11-ITGB1-PTK2 =  and( ITGB1 ITGA11 PTK2 )
$ 344 = and( 134 393 293 ) 
# C00020 =  C00020
$ 345 = 345 
# RAPGEF5 =  !MRAS
$ 346 = 55 
# RAPGEF6 =  MAGI3
$ 347 = 96 
# RAPGEF1 =  maj( CDH1 CRK )
$ 348 = maj( 178 395 ) 
# RAPGEF2 =  C00575
$ 349 = 225 
# RAPGEF3 =  maj( C00575 GNAI1 )
$ 350 = maj( 225 616 ) 
# CAV1 =  CAV1
$ 351 = 351 
# LTBR =  LTBR
$ 352 = 352 
# complex-SMAD6-SMURF1 =  and( SMURF1 SMAD6 )
$ 353 = and( 397 263 ) 
# complex-APC2-CTNNB1 =  and( APC2 CTNNB1 )
$ 354 = and( 142 117 ) 
# MAP3K2 =  PAK1
$ 355 = 202 
# MAP3K3 =  maj( CD3D IL1R1 )
$ 356 = maj( 385 409 ) 
# complex-ELK1-SRF =  and( ELK1 SRF )
$ 357 = and( 198 456 ) 
# MAP3K1 =  maj( TRAF2 MAP4K4 RAC1 HRAS TNFRSF1A MAP4K3 CASP3 )
$ 358 = maj( 673 482 319 264 425 479 514 ) 
# ATP6AP1 =  ATP6AP1
$ 359 = 359 
# MAP3K7 =  maj( TAB2 TAB1 MAP3K7 !PPM1B )
$ 360 = maj( 688 689 360 330 ) 
# GADD45G =  maj( FOXO6 GADD45G )
$ 361 = maj( 492 361 ) 
# INHBA =  maj( INHBA !FST )
$ 362 = maj( 362 559 ) 
# complex-BRK1-WASF1 =  and( BRK1 WASF1 )
$ 363 = and( 161 498 ) 
# CUL2 =  CUL2
$ 364 = 364 
# ERBB2 =  ERBB2
$ 365 = 365 
# SHC2 =  maj( FYN PTK2 EGFR SHC2 )
$ 366 = maj( 309 293 113 366 ) 
# PRMT1 =  PRMT1
$ 367 = 367 
# CREB3 =  maj( AKT3 MAPK1 CREBBP )
$ 368 = maj( 529 625 240 ) 
# RGS14 =  RAP1A
$ 369 = 80 
# CREB1 =  PRKACA
$ 370 = 655 
# MDM2 =  maj( !LUM MDM2 AKT3 )
$ 371 = maj( 214 371 529 ) 
# SETD7 =  SETD7
$ 372 = 372 
# FGFR1 =  maj( FGF2 FGF1 FGFR1 )
$ 373 = maj( 595 596 373 ) 
# complex-ARHGAP10-CTNNA1-CTNNB1 =  and( CTNNB1 CTNNA1 ARHGAP10 )
$ 374 = and( 117 329 30 ) 
# SIPA1L1 =  SIPA1L1
$ 375 = 375 
# ADCY1 =  maj( GNAL GNAS ADCY1 CALML6 )
$ 376 = maj( 429 473 376 235 ) 
# WASL =  CDC42
$ 377 = 108 
# CXCL8 =  maj( FOS CXCL8 complex-ATF2-CREB3 JUN ETS1 MYC )
$ 378 = maj( 413 378 77 404 396 534 ) 
# PTPN11 =  PTPN11
$ 379 = 379 
# KAT5 =  KAT5
$ 380 = 380 
# KIT =  KITLG
$ 381 = 189 
# F2R =  F2R
$ 382 = 382 
# RUNX1 =  RUNX1
$ 383 = 383 
# complex-BCAR1-CRK-PTK2 =  and( CRK PTK2 BCAR1 )
$ 384 = and( 395 293 231 ) 
# CD3D =  CD3D
$ 385 = 385 
# IKBKG =  IKBKG
$ 386 = 386 
# complex-BIRC5-LAMTOR5 =  and( LAMTOR5 BIRC5 )
$ 387 = and( 430 485 ) 
# APBB1IP =  RAP1A
$ 388 = 80 
# ENAH =  BAIAP2
$ 389 = 605 
# DOCK1 =  maj( complex-BCAR1-CRK-PTK2 ELMO2 CRK )
$ 390 = maj( 384 203 395 ) 
# GAB1 =  maj( MET ROCK1 )
$ 391 = maj( 652 334 ) 
# complex-APC2-AXIN1-GSK3B =  and( APC2 AXIN1 GSK3B )
$ 392 = and( 142 305 573 ) 
# ITGA11 =  ITGA11
$ 393 = 393 
# IFNGR1 =  maj( IFNG IFNGR1 )
$ 394 = maj( 21 394 ) 
# CRK =  maj( CRK complex-BCAR1-PTK2 BCAR1 CSF1R GAB1 )
$ 395 = maj( 395 414 231 258 391 ) 
# ETS1 =  MAPK1
$ 396 = 625 
# SMURF1 =  SMURF1
$ 397 = 397 
# DAXX =  maj( FAS TGFBR1 )
$ 398 = maj( 501 267 ) 
# THEM4 =  THEM4
$ 399 = 399 
# SLC9A1 =  ROCK1
$ 400 = 334 
# PPM1A =  PPM1A
$ 401 = 401 
# EGR2 =  EGR2
$ 402 = 402 
# complex-IKBKE-TBK1 =  and( TBK1 IKBKE )
$ 403 = and( 622 165 ) 
# JUN =  maj( MAPK8 MAPK1 LEF1 !AKT3 )
$ 404 = maj( 631 625 99 529 ) 
# STAT5A =  maj( ABL1 JAK1 )
$ 405 = maj( 614 51 ) 
# TIAM1 =  maj( CD44 TIAM1 )
$ 406 = maj( 138 406 ) 
# JUP =  maj( RARA PML RUNX1 )
$ 407 = maj( 167 629 383 ) 
# complex-RAP1A-RASSF5 =  and( RASSF5 RAP1A )
$ 408 = and( 568 80 ) 
# IL1R1 =  maj( IL1A IL1B IL1R1 )
$ 409 = maj( 440 441 409 ) 
# CHEK1 =  ATM
$ 410 = 247 
# PLCB1 =  maj( PLCB1 GNAQ CSF1R GNA11 FZD10 GNAI1 )
$ 411 = maj( 411 424 258 694 45 616 ) 
# complex-MLST8-MTOR-RPTOR =  and( RPTOR MLST8 MTOR )
$ 412 = and( 121 643 339 ) 
# FOS =  maj( MAPK14 MAPK8 MAPK1 complex-ELK1-ELK4-SRF FOS )
$ 413 = maj( 611 631 625 141 413 ) 
# complex-BCAR1-PTK2 =  and( PTK2 BCAR1 )
$ 414 = and( 293 231 ) 
# MAP3K4 =  GADD45G
$ 415 = 361 
# TRRAP =  TRRAP
$ 416 = 416 
# SENP2 =  SENP2
$ 417 = 417 
# ATG12 =  FOXO6
$ 418 = 492 
# HSP90AA1 =  HSP90AA1
$ 419 = 419 
# SERPINF1 =  SERPINF1
$ 420 = 420 
# PTPN1 =  PTPN1
$ 421 = 421 
# PTPN6 =  maj( ITGA2 PTPN6 )
$ 422 = maj( 11 422 ) 
# TP53 =  maj( !MDM2 TP53 MAPK14 !NFKB1 MAPK8 CHEK1 )
$ 423 = maj( 371 423 611 630 631 410 ) 
# GNAQ =  ADORA2A
$ 424 = 209 
# TNFRSF1A =  maj( TNF TNFRSF1A )
$ 425 = maj( 678 425 ) 
# MOS =  RRAS2
$ 426 = 268 
# SKAP1 =  SKAP1
$ 427 = 427 
# EIF4EBP1 =  !complex-MLST8-MTOR-RPTOR
$ 428 = 412 
# GNAL =  GNAL
$ 429 = 429 
# LAMTOR5 =  LAMTOR5
$ 430 = 430 
# TFDP1 =  TFDP1
$ 431 = 431 
# complex-ABI2-CYFIP1-NCKAP1 =  and( ABI2 CYFIP1 NCKAP1 )
$ 432 = and( 333 481 575 ) 
# MKNK2 =  MAPK1
$ 433 = 625 
# ILK =  maj( PIK3R5 C05981 ITGA5 )
$ 434 = maj( 581 538 42 ) 
# complex-CCND1-CDK4 =  and( CCND1 CDK4 )
$ 435 = and( 26 287 ) 
# PLCE1 =  maj( RHOA HRAS RAP1A )
$ 436 = maj( 592 264 80 ) 
# CCR5 =  PPIF
$ 437 = 58 
# CTNND1 =  maj( !YES1 MLLT4 !FYN PTPRJ !MET !FER CTNND1 PTPRM !EGFR PTPN6 )
$ 438 = maj( 497 500 309 697 652 640 438 696 113 422 ) 
# VDAC3 =  VDAC3
$ 439 = 439 
# IL1A =  IL1A
$ 440 = 440 
# IL1B =  IL1B
$ 441 = 441 
# CXXC4 =  CXXC4
$ 442 = 442 
# RAF1 =  maj( PAK4 PRKCA HRAS RRAS2 !AKT3 )
$ 443 = maj( 200 320 264 268 529 ) 
# FRMD6 =  FRMD6
$ 444 = 444 
# STAT3 =  maj( SRC STAT3 IL10 IL6 MAPK1 JAK1 )
$ 445 = maj( 455 445 471 474 625 51 ) 
# STAT2 =  STAT2
$ 446 = 446 
# STAT1 =  JAK1
$ 447 = 51 
# IFNB1 =  maj( IRF3 IFNB1 )
$ 448 = maj( 233 448 ) 
# HBEGF =  GPC1
$ 449 = 677 
# FOSL1 =  maj( LEF1 FOSL1 )
$ 450 = maj( 99 450 ) 
# ICAM1 =  ICAM1
$ 451 = 451 
# complex-RARB-RXRA =  and( RARB RXRA )
$ 452 = and( 168 676 ) 
# TCEB1 =  TCEB1
$ 453 = 453 
# KDR =  maj( !VEGFA !PTPN6 )
$ 454 = maj( 57 422 ) 
# SRC =  maj( ITGB1 SRC PTK2 PTK2B ITGA5 PVRL3 ITGA11 )
$ 455 = maj( 134 455 293 162 42 6 393 ) 
# SRF =  SRF
$ 456 = 456 
# FOXO1 =  !AKT3
$ 457 = 529 
# IL12B =  complex-TLR2-TLR4
$ 458 = 284 
# APPL1 =  APPL1
$ 459 = 459 
# FLT3LG =  FLT3LG
$ 460 = 460 
# PRKAA1 =  maj( STK11 C00020 )
$ 461 = maj( 0 345 ) 
# complex-SMAD2-SMAD4-YAP1 =  and( SMAD4 SMAD2 YAP1 )
$ 462 = and( 75 543 100 ) 
# NOTUM =  NOTUM
$ 463 = 463 
# complex-DDX5-DROSHA =  and( DDX5 DROSHA )
$ 464 = and( 578 620 ) 
# WAS =  CDC42
$ 465 = 108 
# PORCN =  PORCN
$ 466 = 466 
# SFRP1 =  SFRP1
$ 467 = 467 
# LRP6 =  maj( !SERPINF1 WNT16 BAMBI !SOST !DKK1 )
$ 468 = maj( 420 680 541 609 148 ) 
# MYL12B =  maj( MYLK4 !PPP1R12A ROCK1 )
$ 469 = maj( 97 627 334 ) 
# LATS2 =  maj( STK3 !WTIP )
$ 470 = maj( 22 106 ) 
# IL10 =  IL10
$ 471 = 471 
# WNT1 =  SDC1
$ 472 = 105 
# GNAS =  maj( ADORA2A GNAS )
$ 473 = maj( 209 473 ) 
# IL6 =  maj( IL6 NFKB1 )
$ 474 = maj( 474 630 ) 
# CHRD =  CHRD
$ 475 = 475 
# COL21A1 =  COL21A1
$ 476 = 476 
# PLD1 =  RALA
$ 477 = 153 
# MAP4K1 =  MAP4K1
$ 478 = 478 
# MAP4K3 =  MAP4K3
$ 479 = 479 
# MAP4K2 =  TRAF2
$ 480 = 673 
# CYFIP1 =  CYFIP1
$ 481 = 481 
# MAP4K4 =  MAP4K4
$ 482 = 482 
# MAP3K6 =  MAP3K6
$ 483 = 483 
# PLAUR =  MAPK1
$ 484 = 625 
# BIRC5 =  maj( LEF1 BIRC5 YAP1 )
$ 485 = maj( 99 485 100 ) 
# LIMK1 =  maj( PAK4 ROCK1 )
$ 486 = maj( 200 334 ) 
# BIRC2 =  maj( complex-LEF1-TEAD1-YAP1 ELK1 )
$ 487 = maj( 89 198 ) 
# CYCS =  maj( BID !BCL2 BAX CYCS )
$ 488 = maj( 307 521 115 488 ) 
# FOXO3 =  maj( !YWHAQ !AKT3 )
$ 489 = maj( 308 529 ) 
# INSR =  maj( INSR INS )
$ 490 = maj( 490 64 ) 
# MAP2K7 =  maj( MAP3K11 MAP3K12 MAP3K13 ZAK !PPM1A )
$ 491 = maj( 149 150 151 192 401 ) 
# FOXO6 =  maj( !C8orf44-SGK3 !CDK2 STK11 STAT3 !CHUK PRKAG2 !NLK !AKT3 MAPK14 PRMT1 CSNK1E STK4 MAPK8 !SETD7 !MAPK1 )
$ 492 = maj( 632 285 0 445 54 17 216 529 611 367 532 23 631 372 625 ) 
# MAP2K5 =  MAP2K5
$ 493 = 493 
# MAP2K4 =  maj( MAP3K1 !AKT3 !PPM1A TRAF6 MAP2K4 )
$ 494 = maj( 358 529 401 674 494 ) 
# SOD2 =  FOXO6
$ 495 = 492 
# TEAD1 =  TEAD1
$ 496 = 496 
# YES1 =  YES1
$ 497 = 497 
# WASF1 =  !complex-ABI2-CYFIP1-NCKAP1
$ 498 = 432 
# WASF2 =  maj( BAIAP2 WASF2 RAC1 )
$ 499 = maj( 605 499 319 ) 
# MLLT4 =  maj( MLLT4 RAP1A )
$ 500 = maj( 500 80 ) 
# FAS =  FASLG
$ 501 = 542 
# AMHR2 =  GDF7
$ 502 = 503 
# GDF7 =  maj( !NOG GDF7 !CHRD )
$ 503 = maj( 62 503 475 ) 
# TLN1 =  maj( !CAPN2 APBB1IP TLN1 )
$ 504 = maj( 533 388 504 ) 
# GIT1 =  ARHGEF7
$ 505 = 170 
# PCNA =  maj( complex-ATF2-CREB3 !CDKN1A )
$ 506 = maj( 77 40 ) 
# HSPB2 =  MAPK14
$ 507 = 611 
# HSPB1 =  maj( MAPKAPK5 MAPKAPK3 HSPB1 )
$ 508 = maj( 572 574 508 ) 
# PKN3 =  PDPK1
$ 509 = 695 
# PDCD4 =  maj( complex-TLR2-TLR4 !MIR21 )
$ 510 = maj( 284 681 ) 
# POU5F1 =  NANOG
$ 511 = 621 
# TP53BP2 =  TP53BP2
$ 512 = 512 
# DUSP10 =  DUSP10
$ 513 = 513 
# CASP3 =  maj( complex-CASP10-CASP8 CASP3 !BAD TNFRSF1A !BIRC8 EGFR CASP8 CASP9 IL1R1 )
$ 514 = maj( 25 514 118 425 92 113 517 518 409 ) 
# PPP1CA =  PPP1CA
$ 515 = 515 
# DDX3X =  DDX3X
$ 516 = 516 
# CASP8 =  maj( !CFLAR TNFRSF1A FAS CASP8 FADD CD3D )
$ 517 = maj( 259 425 501 517 177 385 ) 
# CASP9 =  maj( complex-BIRC5-LAMTOR5 !BIRC8 CYCS !AKT3 CASP12 APAF1 )
$ 518 = maj( 387 92 488 529 528 633 ) 
# MAPT =  MAPK1
$ 519 = 625 
# BCL6 =  FOXO6
$ 520 = 492 
# BCL2 =  maj( !BAD CREB3 MAPK1 !NR4A1 NFKB1 !BAX BCL2 )
$ 521 = maj( 118 368 625 322 630 115 521 ) 
# BCL2L1 =  maj( BCL2L1 NFKB1 STAT5A AKT3 !BAD )
$ 522 = maj( 522 630 405 529 118 ) 
# PTGS2 =  NFKB1
$ 523 = 630 
# TIMP3 =  CBLC
$ 524 = 15 
# PLK4 =  FOXO6
$ 525 = 492 
# CASP10 =  CASP10
$ 526 = 526 
# ZFYVE9 =  ZFYVE9
$ 527 = 527 
# CASP12 =  CASP12
$ 528 = 528 
# AKT3 =  maj( !THEM4 C05981 ILK MTCP1 !PHLPP2 complex-CDC37-HSP90AA1 PIK3R5 AKT3 CRTC2 PDPK1 !PPP2R3B )
$ 529 = maj( 399 538 434 47 642 125 581 529 286 695 158 ) 
# GSN =  !PIKFYVE
$ 530 = 585 
# WWC1 =  WWC1
$ 531 = 531 
# CSNK1E =  CSNK1E
$ 532 = 532 
# CAPN2 =  PTK2
$ 533 = 293 
# MYC =  maj( complex-LEF1-TEAD1-YAP1 STAT3 SMAD3 !ERBB2 JUP MAPK1 !GSK3B !CBLC !complex-E2F4-RBL1-TFDP1 LEF1 MYC )
$ 534 = maj( 89 445 81 365 407 625 573 15 597 99 534 ) 
# MYB =  maj( NFKB1 MYB )
$ 535 = maj( 630 535 ) 
# complex-SMAD7-YAP1 =  and( SMAD7 YAP1 )
$ 536 = and( 78 100 ) 
# DDIT3 =  MAPK14
$ 537 = 611 
# C05981 =  maj( PIK3CA PIK3R5 !PTEN )
$ 538 = maj( 5 581 28 ) 
# complex-APC2-AXIN1-CTNNB1 =  and( APC2 CTNNB1 AXIN1 )
$ 539 = and( 142 117 305 ) 
# complex-GRB2-PTPN11 =  and( PTPN11 GRB2 )
$ 540 = and( 379 556 ) 
# BAMBI =  BAMBI
$ 541 = 541 
# FASLG =  maj( EGR2 FOXO3 FASLG FOXO6 LUM CREBBP )
$ 542 = maj( 402 489 542 492 214 240 ) 
# SMAD2 =  maj( complex-TGFBR1-TGFBR2 TGFBR1 ACVR1 ACVR1C SMAD4 !complex-SMAD7-YAP1 TGFB2 SMAD2 !SMAD6 !complex-CUL1-RBX1-SKP1 )
$ 543 = maj( 561 267 658 37 75 536 292 543 263 181 ) 
# CSNK2A1 =  CSNK2A1
$ 544 = 544 
# KRAS =  KRAS
$ 545 = 545 
# FDPS =  C18995
$ 546 = 164 
# SOCS1 =  SOCS1
$ 547 = 547 
# BMP2 =  maj( GLI1 BMP2 )
$ 548 = maj( 669 548 ) 
# RPS6 =  maj( RPS6 RPS6KB1 )
$ 549 = maj( 549 246 ) 
# PPP2CA =  maj( MAPK14 NFKB1 TGFBR2 PPP2CA )
$ 550 = maj( 611 630 266 550 ) 
# NODAL =  maj( NODAL !LEFTY1 !INHBA )
$ 551 = maj( 551 184 362 ) 
# DCC =  CASP3
$ 552 = 514 
# TLR2 =  TLR2
$ 553 = 553 
# TLR3 =  TLR3
$ 554 = 554 
# complex-PARD3-PARD6A-PRKCI =  and( PRKCI PARD3 PARD6A )
$ 555 = and( 315 145 84 ) 
# GRB2 =  maj( ERBB2 SRC IGF1R PTK2 SHC2 CSF1R EGFR PDGFRA KIT MET GRB2 ABL1 IL6ST FLT3 FGFR1 )
$ 556 = maj( 365 455 114 293 366 258 113 244 381 652 556 614 1 251 373 ) 
# TLR6 =  TLR6
$ 557 = 557 
# TLR4 =  TLR4
$ 558 = 558 
# FST =  FST
$ 559 = 559 
# TLR9 =  TLR9
$ 560 = 560 
# complex-TGFBR1-TGFBR2 =  and( TGFBR2 TGFBR1 )
$ 561 = and( 266 267 ) 
# complex-ITGAM-ITGB2 =  and( ITGB2 ITGAM )
$ 562 = and( 136 68 ) 
# complex-LCP2-SKAP1 =  and( LCP2 SKAP1 )
$ 563 = and( 250 427 ) 
# STMN1 =  MAPK1
$ 564 = 625 
# TRAF1 =  NFKB1
$ 565 = 630 
# RASSF1 =  maj( RASSF1 HRAS )
$ 566 = maj( 566 264 ) 
# NFKBIA =  maj( NFKBIA CHUK CASP8 )
$ 567 = maj( 567 54 517 ) 
# RASSF5 =  maj( RASSF5 RAP1A )
$ 568 = maj( 568 80 ) 
# RASSF6 =  RASSF6
$ 569 = 569 
# DNM1 =  CTTN
$ 570 = 110 
# C1QA =  !CALR
$ 571 = 147 
# MAPKAPK5 =  MAPK14
$ 572 = 611 
# GSK3B =  maj( !PRKACA !DVL1 !complex-102800317-DVL1 GSK3B !AKT3 )
$ 573 = maj( 655 312 76 573 529 ) 
# MAPKAPK3 =  MAPK14
$ 574 = 611 
# NCKAP1 =  NCKAP1
$ 575 = 575 
# TGFA =  maj( TGFA EPAS1 )
$ 576 = maj( 576 132 ) 
# complex-ITGAL-TLN1 =  and( ITGAL TLN1 )
$ 577 = and( 67 504 ) 
# DDX5 =  DDX5
$ 578 = 578 
# CHD8 =  CHD8
$ 579 = 579 
# THBS1 =  maj( CBLC !ID1 THBS1 )
$ 580 = maj( 15 650 580 ) 
# PIK3R5 =  maj( PDGFRA PTK2 HRAS RRAS2 EGFR RAP1A GAB1 complex-EGFR-ERBB2 complex-GNB5-LPAR6 FLT3 GNAI1 PIK3R5 HOMER3 FGFR1 ERBB2 IGF1R C05981 complex-CBLC-CRK-CRK AGAP2 !PTEN VCAM1 IL6ST KRAS IRS1 KIT ITGAM )
$ 581 = maj( 244 293 264 268 113 80 391 613 130 251 616 581 131 373 365 114 538 321 273 28 641 1 545 283 381 68 ) 
# complex-CCND1-CDK2 =  and( CCND1 CDK2 )
$ 582 = and( 26 285 ) 
# MYD88 =  maj( STAT1 TIRAP TLR2 TLR4 TLR9 complex-TLR2-TLR6 )
$ 583 = maj( 447 211 553 558 560 265 ) 
# PDGFB =  EPAS1
$ 584 = 132 
# PIKFYVE =  ROCK1
$ 585 = 334 
# CDC25B =  MAPK14
$ 586 = 611 
# ARPC5 =  maj( WAS complex-BRK1-WASF1 WASF2 )
$ 587 = maj( 465 363 499 ) 
# GYS1 =  !GSK3B
$ 588 = 573 
# complex-CDC42-IQGAP1 =  and( IQGAP1 CDC42 )
$ 589 = and( 299 108 ) 
# MAP2K3 =  maj( RAP1A MAP3K6 MAP3K7 !PPM1A MAP3K5 )
$ 590 = maj( 80 483 360 401 87 ) 
# VHL =  VHL
$ 591 = 591 
# RHOA =  maj( !SRC ARHGEF12 ICAM1 ARAP3 RASGRF1 TGFBR2 VAV3 !RAP1A RALGDS RHOA !ARHGAP35 )
$ 592 = maj( 455 16 451 304 646 266 598 80 270 592 337 ) 
# ITPR1 =  maj( ANK1 PLCE1 )
$ 593 = maj( 306 436 ) 
# RHOG =  ARHGEF26
$ 594 = 656 
# FGF2 =  maj( GPC1 FGF2 )
$ 595 = maj( 677 595 ) 
# FGF1 =  maj( FGF1 YAP1 )
$ 596 = maj( 596 100 ) 
# complex-E2F4-RBL1-TFDP1 =  and( E2F4 RBL1 TFDP1 )
$ 597 = and( 274 636 431 ) 
# VAV3 =  maj( complex-ITGAL-ITGB2 PIK3R5 PTK2B ITK )
$ 598 = maj( 53 581 162 281 ) 
# VAV2 =  maj( CD44 VAV2 )
$ 599 = maj( 138 599 ) 
# G6PC =  maj( FOXO3 FOXO6 )
$ 600 = maj( 489 492 ) 
# MAP2K2 =  maj( MOS MAP3K8 MAP3K1 RAF1 BRAF )
$ 601 = maj( 426 666 358 443 693 ) 
# AR =  maj( C00951 C00535 C03917 )
$ 602 = maj( 185 7 208 ) 
# DCN =  DCN
$ 603 = 603 
# CIITA =  STAT1
$ 604 = 447 
# BAIAP2 =  maj( BAIAP2 RAC1 DIAPH3 )
$ 605 = maj( 605 319 20 ) 
# WNT5A =  WNT5A
$ 606 = 606 
# NCF2 =  NCF2
$ 607 = 607 
# NCF1 =  NCF1
$ 608 = 608 
# SOST =  SOST
$ 609 = 609 
# NCF4 =  NCF4
$ 610 = 610 
# MAPK14 =  maj( complex-CYBA-CYBB-NCF1-NCF2-NCF4 MAP2K3 PTK2 TRAF6 !DUSP10 !DUSP3 MAPK14 MAP2K6 !BMPR1A )
$ 611 = maj( 275 590 293 674 513 288 611 222 102 ) 
# CCNG2 =  FOXO6
$ 612 = 492 
# complex-EGFR-ERBB2 =  and( ERBB2 EGFR )
$ 613 = and( 365 113 ) 
# ABL1 =  ABL1
$ 614 = 614 
# CDC37 =  CDC37
$ 615 = 615 
# GNAI1 =  maj( CNR1 CCR5 GNAI1 )
$ 616 = maj( 617 437 616 ) 
# CNR1 =  CNR1
$ 617 = 617 
# TICAM1 =  maj( TLR3 TICAM2 TLR4 )
$ 618 = maj( 554 619 558 ) 
# TICAM2 =  TLR4
$ 619 = 558 
# DROSHA =  DROSHA
$ 620 = 620 
# NANOG =  maj( SOX2 TBX3 NANOG )
$ 621 = maj( 668 223 621 ) 
# TBK1 =  TBK1
$ 622 = 622 
# complex-AR-HSP90AA1 =  and( HSP90AA1 AR )
$ 623 = and( 419 602 ) 
# complex-KAT5-MYC-TRRAP =  and( MYC KAT5 TRRAP )
$ 624 = and( 534 380 416 ) 
# MAPK1 =  maj( IGF1R !DUSP9 TRAF6 !DUSP10 RRAS2 EGFR MAP3K7 !DUSP3 MAP2K2 MAP2K1 SDC1 ARAF !BMPR1A MAPK1 IQGAP1 FGFR1 )
$ 625 = maj( 114 626 674 513 268 113 360 288 601 103 105 163 102 625 299 373 ) 
# DUSP9 =  SMAD1
$ 626 = 79 
# PPP1R12A =  maj( !ROCK1 ROCK1 )
$ 627 = maj( 334 334 ) 
# complex-FARP2-SRC =  and( SRC FARP2 )
$ 628 = and( 455 220 ) 
# PML =  PML
$ 629 = 629 
# NFKB1 =  maj( !HSPB1 complex-CD14-TLR2 RAC1 CHUK AKT3 MAP3K14 !NFKB1 NFKB1 MYD88 IL1R1 )
$ 630 = maj( 508 154 319 54 529 152 630 630 583 409 ) 
# MAPK8 =  maj( TGFB1 !MECOM RAC1 !DUSP10 MAP3K1 MAP3K7 RAP1A MAP2K1 MAP2K7 !DUSP3 MAP2K4 RHOA MAPK8 !HSPA1A )
$ 631 = maj( 291 255 319 513 358 360 80 103 491 288 494 592 631 662 ) 
# C8orf44-SGK3 =  PDPK1
$ 632 = 695 
# APAF1 =  APAF1
$ 633 = 633 
# complex-TIAM1-VAV2 =  and( TIAM1 VAV2 )
$ 634 = and( 406 599 ) 
# NKD1 =  maj( complex-LEF1-TEAD1-YAP1 NKD1 )
$ 635 = maj( 89 635 ) 
# RBL1 =  RBL1
$ 636 = 636 
# RBL2 =  maj( FOXO3 FOXO6 )
$ 637 = maj( 489 492 ) 
# CTNNBIP1 =  CTNNBIP1
$ 638 = 638 
# RDX =  SDC2
$ 639 = 107 
# FER =  YES1
$ 640 = 497 
# VCAM1 =  VCAM1
$ 641 = 641 
# PHLPP2 =  PHLPP2
$ 642 = 642 
# MLST8 =  MLST8
$ 643 = 643 
# TNFRSF13C =  TNFRSF13C
$ 644 = 644 
# complex-SMAD1-SMAD4-YAP1 =  and( SMAD4 SMAD1 YAP1 )
$ 645 = and( 75 79 100 ) 
# RASGRF1 =  maj( PTK2 RASGRF1 )
$ 646 = maj( 293 646 ) 
# SOS1 =  maj( complex-GRB2-PTPN11 GRB2 EGFR SOS1 )
$ 647 = maj( 540 556 113 647 ) 
# WWTR1 =  WWTR1
$ 648 = 648 
# ID2 =  complex-SMAD1-SMAD4-YAP1
$ 649 = 645 
# ID1 =  maj( complex-SMAD1-SMAD4-YAP1 SMAD1 !RAP1A ID1 )
$ 650 = maj( 645 79 80 650 ) 
# PIAS2 =  !complex-MAX-MYC
$ 651 = 311 
# MET =  maj( CBLC MET HGF )
$ 652 = maj( 15 652 248 ) 
# CTGF =  maj( complex-SMAD2-SMAD4-YAP1 complex-TEAD1-YAP1 )
$ 653 = maj( 462 86 ) 
# WIF1 =  WIF1
$ 654 = 654 
# PRKACA =  maj( C00165 C00575 PRKACA ADCY1 ITGA2 )
$ 655 = maj( 65 225 655 376 11 ) 
# ARHGEF26 =  ARHGEF26
$ 656 = 656 
# C00122 =  C00122
$ 657 = 657 
# ACVR1 =  !BAMBI
$ 658 = 541 
# TFAP4 =  MYC
$ 659 = 534 
# JUND =  MAPK8
$ 660 = 631 
# MSN =  maj( MSN SDC2 SLC9A1 )
$ 661 = maj( 661 107 400 ) 
# HSPA1A =  HSPA1A
$ 662 = 662 
# CD63 =  complex-CAV1-EGFR
$ 663 = 191 
# complex-WWTR1-YWHAQ =  and( WWTR1 YWHAQ )
$ 664 = and( 648 308 ) 
# BCL2L11 =  maj( FOXO3 FOXO6 )
$ 665 = maj( 489 492 ) 
# MAP3K8 =  MAP3K8
$ 666 = 666 
# GLI2 =  complex-TEAD1-YAP1
$ 667 = 86 
# SOX2 =  maj( complex-LEF1-TEAD1-YAP1 KLF4 POU5F1 )
$ 668 = maj( 89 175 511 ) 
# GLI1 =  GLI1
$ 669 = 669 
# PXN =  maj( PTK2 !GIT1 PRKCA complex-BCAR1-PTK2 SDC4 ILK CRK RHOA BCAR1 )
$ 670 = maj( 293 505 320 414 112 434 395 592 231 ) 
# PTPRB =  PTPRB
$ 671 = 671 
# PDGFA =  PDGFA
$ 672 = 672 
# TRAF2 =  TNFRSF1A
$ 673 = 425 
# TRAF6 =  maj( IRAK1 IL1R1 TNFRSF1A )
$ 674 = maj( 13 409 425 ) 
# PLAU =  MAPK1
$ 675 = 625 
# RXRA =  maj( RXRA !NR4A1 )
$ 676 = maj( 676 322 ) 
# GPC1 =  GPC1
$ 677 = 677 
# TNF =  maj( NFATC1 TNF complex-TLR2-TLR4 NFKB1 )
$ 678 = maj( 204 678 284 630 ) 
# CFL1 =  maj( SSH1 !LIMK1 )
$ 679 = maj( 187 486 ) 
# WNT16 =  maj( PORCN !CER1 GLI1 !SFRP1 !NOTUM WNT16 GPC3 !WIF1 )
$ 680 = maj( 466 119 669 467 463 680 314 654 ) 
# MIR21 =  maj( TGFB1 STAT3 complex-DDX5-DROSHA )
$ 681 = maj( 291 445 464 ) 
# complex-SMAD2-ZFYVE9 =  and( ZFYVE9 SMAD2 )
$ 682 = and( 527 543 ) 
# RASA1 =  RASA1
$ 683 = 683 
# RASA2 =  GNA12
$ 684 = 692 
# CACNG3 =  CACNG3
$ 685 = 685 
# complex-TP73-YAP1 =  and( TP73 YAP1 )
$ 686 = and( 104 100 ) 
# ACTN4 =  maj( ACTN4 PIKFYVE )
$ 687 = maj( 687 585 ) 
# TAB2 =  TAB2
$ 688 = 688 
# TAB1 =  maj( CD14 TAB1 IL1R1 TNFRSF1A )
$ 689 = maj( 66 689 409 425 ) 
# EZR =  SDC2
$ 690 = 107 
# PTPRF =  PTPRF
$ 691 = 691 
# GNA12 =  GNA12
$ 692 = 692 
# BRAF =  maj( HRAS RRAS2 RAP1A )
$ 693 = maj( 264 268 80 ) 
# GNA11 =  maj( BDKRB2 GNA11 )
$ 694 = maj( 101 694 ) 
# PDPK1 =  maj( PIK3R5 C05981 )
$ 695 = maj( 581 538 ) 
# PTPRM =  PTPRM
$ 696 = 696 
# PTPRJ =  PTPRJ
$ 697 = 697 
# WNT11 =  WNT11
$ 698 = 698 
# ATF2 =  maj( MAPK14 MAPK8 )
$ 699 = maj( 611 631 ) 
