# Supplementary material for: Identification via Numerical Computation of Transcriptional Determinants of a Cell Phenotype Decision Making
Source: Front Genet. 2019 Jun 21;10:575. doi: 10.3389/fgene.2019.00575 (PMC6598594; doi:10.3389/fgene.2019.00575)
Supplement: Supplementary file 2 [file Data_Sheet_2.ZIP › ServerFolder/2-combineNets.py]

import os

def readFile(fileName):
	out={}
	with open(fileName) as F:
		for l in F.readlines():
			if '#' in l:
				temp=l.split(':')
				name=temp[0].split()[-1]
				out[name]=temp[1].split('\n')[0].split(',')
	return out

def combineNets(dict1,dict2):
	for k in dict2.keys():
		if k in dict1.keys():
				for g2 in dict2[k]:
					dict1[k].add(g2)
		else:
			dict1[k]=set()
			for g2 in dict2[k]:
					dict1[k].add(g2)
	return dict1
	
def printNet(Net,IDS,fileOut):
	file=open(fileOut,'w')
	file.write('.v '+str(len(Net.keys()))+'\n')
	for k in Net.keys():
		if len(Net[k])==1:
			rule=Net[k].pop()
			print IDS[k]['Rule'][0]
			file.write('# ' + k + ' = ' + rule + '\n')
			file.write('$ ' + str(IDS[k]['ID']) + ' = ' +str(IDS[k]['Rule'][0]) + '\n')

		else:	
			if 'complex' in k:
				for ig, g in enumerate(Net[k]):
					if ig==0:
						rule=g
						rule2=str(IDS[k]['Rule'][ig])
					else:
						rule=rule+' '+g
						rule2=rule2+' '+ str(IDS[k]['Rule'][ig])
				file.write('# ' + k + ' = and( '+rule+' )\n')
				file.write("$ " + str(IDS[k]['ID']) + ' = and( ' + rule2 +' )\n')
			else:
				for ig,g in enumerate(Net[k]):
					if ig==0:
						rule=g
						rule2=str(IDS[k]['Rule'][ig])
					else:
						rule=rule+' '+g
						rule2=rule2+' '+ str(IDS[k]['Rule'][ig])

				file.write('# ' + k + ' = maj( '+rule+' )\n')	
				file.write("$ " + str(IDS[k]['ID']) + ' = maj( ' + rule2 +' )\n')

	file.close()		

def assignIDs(Net):
	out={}
	for ik,k in enumerate(Net.keys()):
			out[k]={}
			out[k]['ID']=ik
			out[k]['Rule']=[]
	for k in Net.keys():
		length=0
		for k2 in Net[k]:
			length=length+1
			try:
				temp=k2.split('!')[1]
			except:
				temp=k2
			#print Net[k],k	
			out[k]['Rule'].append(out[temp]['ID'])			
	return out
	
mainFolder='add main folder'	
fileOut='add path file output'	
Net={}
for f in os.listdir(mainFolder):
	if not f.startswith('.') and 'useless' not in f and '_' in f and '_0' not in f:
		temp=readFile(mainFolder+f+'/BNetwork.txt')
		Net=combineNets(Net,temp)
IDS=assignIDs(Net)


printNet(Net,IDS,fileOut)
				
