# Supplementary material for: Identification via Numerical Computation of Transcriptional Determinants of a Cell Phenotype Decision Making
Source: Front Genet. 2019 Jun 21;10:575. doi: 10.3389/fgene.2019.00575 (PMC6598594; doi:10.3389/fgene.2019.00575)
Supplement: Supplementary file 2 [file Data_Sheet_2.ZIP › ServerFolder/3-connectedComponents.py]

import numpy as np

def connectedComponents(data):
		'''
		function that computes the connected components of a graph
		'''
		nodesAll=set(data.keys())
		K=0
		CCDict={}
 		while nodesAll:
 			index=nodesAll.pop()
 			CC=set([index])
 			neighbours=set(data[index])
			for i in neighbours:
 				CC.add(i)
 			while neighbours:
 				indexN=neighbours.pop()
 				nodesAll.discard(indexN)
				neighboursN=data[indexN]
 				for i in neighboursN:
					CC.add(i)
					if i in nodesAll:
						neighbours.add(i)
			CCDict[K]={}
			CCDict[K]['genes']=CC
			CCDict[K]['length']=len(CC)
			K=K+1
		return CCDict
		
def printOut(CCData,file):
	F=open(file,'w')
    indexes=CCData.keys()
	for i in indexes:
        F.write('Connected Component: '+str(i)+'\n')
		for c in CCData[i]['genes']:
			F.write(str(c)+'\n')
	F.close()		
		
		

file='add combined network path'
file2='add path file output'

data={}
with open(file) as F:
	for l in F.readlines():
		if l.startswith('$'):
			temp=l.split()
			if 'maj' in l or 'and' in l:
				inputs=[int(x) for x in temp[4:-1]]
			else:
				inputs=[int(temp[3])]
			try:
				for i in inputs:
					data[int(temp[1])].add(i)
					try:
						data[i].add(int(temp[1]))
					except:
						data[i]=set()
						data[i].add(int(temp[1]))
						
			except:
					data[int(temp[1])]=set()
					for i in inputs:
						data[int(temp[1])].add(i)
						try:
							data[i].add(int(temp[1]))
						except:
							data[i]=set()
							data[i].add(int(temp[1]))
							

def distributionCC(CCDict):
	out={}
	for cc in CCDict:
		if CCDict[cc]['length'] in out:
			out[CCDict[cc]['length']]+=1
		else:
			out[CCDict[cc]['length']]=1
	return out		

CCDict=connectedComponents(data)
distrCC=distributionCC(CCDict)
print distrCC
print len(CCDict)
printOut(CCDict,file2)
							

					
					
