# Supplementary material for: Identification via Numerical Computation of Transcriptional Determinants of a Cell Phenotype Decision Making
Source: Front Genet. 2019 Jun 21;10:575. doi: 10.3389/fgene.2019.00575 (PMC6598594; doi:10.3389/fgene.2019.00575)
Supplement: Supplementary file 2 [file Data_Sheet_2.ZIP › ServerFolder/9-findEdges.py]

import numpy as np
import os
#import matplotlib.pyplot as plt 

def listGenes(fileNet, fileChosen):
	genes=[]	
	selected=[]	
	selected2=[]	
	inputs=[]
	inputsIndex=[]
	fixed={}
	index=0
	with open(fileNet) as F:
		for l in F.readlines():
			if len(l)>1:
				if '#' in l:
					genes.append(l.split()[1])
					if l.split()[1]==l.split()[3]:
						inputs.append(l.split()[1])
					index+=1
	for ig,g in enumerate(genes):
		for i in inputs:
			if g==i:
				inputsIndex.append(ig)
	flagFix=0			
	with open(fileChosen) as F:
		for l in F.readlines():
			if len(l)>1:
				selected.append(l.split('\n')[0])
	return genes, inputs,inputsIndex, selected 


def loadAttractors(attractors,f,folderFiles):
	flagStart=0
	flagAttractor=0
	flagIteration=0
	with open(folderFiles+f) as F:
		for l in F.readlines(): 
			if len(l)>1:
				if 'Start' in l:
					flagStart=1
					flagAttractor=0
					continue
				if 'Iterations' in l:
					flagIteration=1
					flagStart=0
				if 'Attractor' in l:
					flagAttractor=1
					flagIteration=0
					continue 
				if flagStart:
					start=l.split('\n')[0]
					if start not in attractors.keys():
						attractors[start]={'attractor':[],'iterations':0}
				if flagIteration:
					attractors[start]['iterations']=int(l.split('Iterations')[1].split('\n')[0])
				if flagAttractor:
					attractors[start]['attractor']=l.split('\n')[0]	
	return attractors

def binaryConfiguration(stringConf,nodes):
	binary=[0*x for x in xrange(0,nodes)]
	lenNOnes=int(stringConf[0])
	nOnes=int(stringConf[1:1+lenNOnes])
	i=lenNOnes+1
	flagLength=1
	N=0
	while N <nOnes:
		if flagLength:
			length=int(stringConf[i])
			flagLength=0
			i+=1
		else:
			indexOne=int(stringConf[i:i+length])
			binary[indexOne]=1
			flagLength=1
			i+=length
			N+=1
	'''
	for f in fixed:
		if binary[f]!=fixed[f]:
			binary=-1
			break
	'''	
	return binary
	
def reduceAttractors(attractors):
	reduced=[]
	height,width=attractors.shape
	for i in xrange(0,height):
		temp=0
		for j in xrange(0,i):
			if i!=j and sum(attractors[i,:]-attractors[j,:])==0:	
				temp=1
		if not temp:		
			reduced.append(attractors[i,:])
	return reduced

def reduceConfiguration(configuration,selected):
	out=[]
	for s in selected:	
		out.append(configuration[s])
	return out	

def compare(c1,c2):
	difference=0
	for ii, i in enumerate(c1):
		difference+=np.absolute(i-c2[ii])
	if difference==0:
		return 1
	else:
		return 0

def find2(edges,e,conf):
	index=-1
	isPresent=find(edges,conf)
	if e in edges.keys():
		for e2 in edges[e]:
			if edges[e][e2]['configuration']==conf:
				index=e2
				break
	return index
	
def find(edges,conf):
	index=-1
	for e in edges:
		if edges[e][e]['configuration']==conf:
			index=e
			break
	return index	

def computeProbability(edges):
	for e in edges:
		nCond=0
		for e2 in edges[e]: 
			print edges[e][e2]['probability']
			nCond+=edges[e][e2]['probability']
		if nCond>0:		
			for e2 in edges[e]:
				edges[e][e2]['probability']=edges[e][e2]['probability']/nCond
	return edges

def printOutput(edge,fileName):
	F=open(fileName,'w')
	for e in edge:
		for e2 in edge[e]:
			F.write (str(e)+ ': '+ str(e2) + ' , '+ str(edge[e][e2]['probability'])+ ' , '+ str(edge[e][e2]['iterations'])+' , '+ str(edge[e][e2]['configuration'])+'\n')
			F.write('\n')
		
	F.close()
				
def getAllStarts(starts,nodes,selectedID):
	out=[]
	for s in starts:
		conf=binaryConfiguration(s,nodes)
		confRed=reduceConfiguration(conf,selectedID)
		if confRed not in out:
			out.append(confRed)
	return out
		
def isStart(allStarts,attractorsRed):
	if attractorsRed in allStarts:
		return 1
	else:
		return 0


def getClosestConfiguration(attractor,listStarts):
	distance=100
	configuration=[]
	for l in listStarts:
		dist=0
		for ia,a in enumerate(attractor):
			if a!= l[ia]:
				dist+=1
		if dist<distance:
			distance=dist
			configuration=l
	return distance,configuration

folderFiles='path of the folder containing the results of the simulation with 6-MCEdges.c'
fileNet='path and name of the file containing the description of the network'
fileChosen='path and name of the file containing the signature'
fileEdges='path and name of the output file'

folders=os.listdir(folderFiles)
attractorsString={}
nodes=700

for f in folders:
	if not f.startswith('.') and 'Attractor' in f:
		print 'FOLDER:', f
		files=os.listdir(folderFiles+f+'/')
		for f2 in files:
			if not f2.startswith('.') and 'Edges' in f2:
				print 'FILE:', f2	
				attractorsString=loadAttractors(attractorsString,f2,folderFiles+f+'/')

	

edges={}
index=0
genes, inputs, inputsIndex,selected=listGenes(fileNet, fileChosen)
selectedID=[]
for ig,g in enumerate(genes):
	if g in selected:
		selectedID.append(ig)
allStarts=getAllStarts(attractorsString.keys(), nodes, selectedID)
nChange=0
nAll=0
for ia,a in enumerate(attractorsString.keys()):
	nAll+=1
	starts=binaryConfiguration(a,nodes)
	startsRed=reduceConfiguration(starts,selectedID)
	attractors=binaryConfiguration(attractorsString[a]['attractor'],nodes) 
	attractorsRed=reduceConfiguration(attractors,selectedID)	
	nodeStart=find(edges,startsRed)
	nodeAttractor=find(edges,attractorsRed)
	if isStart(allStarts,attractorsRed):		
		if nodeStart==-1:
			if nodeAttractor==-1:
				edges[index]={}
				edges[index][index]={'probability':0.0,'configuration':[], 'iterations': [0]}
				edges[index][index]['configuration']=startsRed			
				edges[index][index+1]={'probability':0.0,'configuration':[], 'iterations':[attractorsString[a]['iterations']]}
				edges[index][index+1]['configuration']=attractorsRed
			
				edges[index][index+1]['probability']+=1
				edges[index+1]={}
				edges[index+1][index+1]={'probability':0.0,'configuration':[], 'iterations': [0]}
				edges[index+1][index+1]['configuration']=attractorsRed
				index+=2
			else:
				edges[index]={}
				edges[index][index]={'probability':0.0,'configuration':[], 'iterations':[0]}
				edges[index][index]['configuration']=startsRed			
				edges[index][nodeAttractor]={'probability':0.0,'configuration':[], 'iterations':[attractorsString[a]['iterations']]}
				edges[index][nodeAttractor]['configuration']=attractorsRed
				edges[index][nodeAttractor]['probability']+=1
				index+=1
		else:
			if nodeAttractor==-1:
				edges[index]={}
				edges[index][index]={'probability':0.0,'configuration':[], 'iterations':[0]}
				edges[index][index]['configuration']=attractorsRed			
				edges[nodeStart][index]={'probability':0.0, 'configuration':[], 'iterations':[attractorsString[a]['iterations']]}
				edges[nodeStart][index]['configuration']=attractorsRed
				edges[nodeStart][index]['probability']+=1
				index+=1
			else:
				if nodeAttractor in edges[nodeStart]:
					edges[nodeStart][nodeAttractor]['probability']+=1
					edges[nodeStart][nodeAttractor]['iterations'].append(attractorsString[a]['iterations'])
				else:
					edges[nodeStart][nodeAttractor]={'probability':0.0,'configuration':[],'iterations':[attractorsString[a]['iterations']]}
					edges[nodeStart][nodeAttractor]['probability']+=1
					edges[nodeStart][nodeAttractor]['configuration']=attractorsRed
	else:
		nChange+=1
		distance,attractorsRed2=getClosestConfiguration(attractorsRed,allStarts)
		nodeAttractor2=find(edges,attractorsRed2)
		if nodeStart==-1:
			if nodeAttractor2==-1:
				edges[index]={}
				edges[index][index]={'probability':0.0,'configuration':[], 'iterations': [0]}
				edges[index][index]['configuration']=startsRed			
				edges[index][index+1]={'probability':0.0,'configuration':[], 'iterations':[attractorsString[a]['iterations']]}
				edges[index][index+1]['configuration']=attractorsRed2
			
				edges[index][index+1]['probability']+=1
				edges[index+1]={}
				edges[index+1][index+1]={'probability':0.0,'configuration':[], 'iterations': [0]}
				edges[index+1][index+1]['configuration']=attractorsRed2
				index+=2
			else:
				edges[index]={}
				edges[index][index]={'probability':0.0,'configuration':[], 'iterations':[0]}
				edges[index][index]['configuration']=startsRed			
				edges[index][nodeAttractor2]={'probability':0.0,'configuration':[], 'iterations':[attractorsString[a]['iterations']]}
				edges[index][nodeAttractor2]['configuration']=attractorsRed2
				edges[index][nodeAttractor2]['probability']+=1
				index+=1
		else:
			if nodeAttractor2==-1:
				edges[index]={}
				edges[index][index]={'probability':0.0,'configuration':[], 'iterations':[0]}
				edges[index][index]['configuration']=attractorsRed2			
				edges[nodeStart][index]={'probability':0.0, 'configuration':[], 'iterations':[attractorsString[a]['iterations']]}
				edges[nodeStart][index]['configuration']=attractorsRed2
				edges[nodeStart][index]['probability']+=1
				index+=1
			else:
				if nodeAttractor2 in edges[nodeStart]:
					edges[nodeStart][nodeAttractor2]['probability']+=1
					edges[nodeStart][nodeAttractor2]['iterations'].append(attractorsString[a]['iterations'])
				else:
					edges[nodeStart][nodeAttractor2]={'probability':0.0,'configuration':[],'iterations':[attractorsString[a]['iterations']]}
					edges[nodeStart][nodeAttractor2]['probability']+=1
					edges[nodeStart][nodeAttractor2]['configuration']=attractorsRed2

printOutput(edges,fileEdges)
print nChange, nAll	
