# Supplementary material for: Identification via Numerical Computation of Transcriptional Determinants of a Cell Phenotype Decision Making
Source: Front Genet. 2019 Jun 21;10:575. doi: 10.3389/fgene.2019.00575 (PMC6598594; doi:10.3389/fgene.2019.00575)
Supplement: Supplementary file 2 [file Data_Sheet_2.ZIP › ServerFolder/5-fixedPoints.c]

#include <stdio.h>
#include <stdlib.h>
#include <string.h>
#include <math.h>
#include <time.h>
#include <gmp.h>

typedef struct{
	int ID;
	int typeFunct;
	int inputs[100];
	int negation[100];
	} node;


void loadData(char* fileName, node *Net){
	FILE *file = fopen(fileName,"r");
	char line[5000];
	char *token[500];
	int inputs[200];
	int negative[200];
	int i=0;
	int indexNode;
	int indOut=0;
	int flag=0;
	int fun;
	while(fgets(line,sizeof line,file)!=NULL){
		char *linePtr=line;
		while (i<500){
			token[i]=strtok_r(linePtr," ", &linePtr);
			if(token[i] ==NULL){
				break;
			}
			i++;
		}
		i=0;
		if(strstr(token[0],"$")){
			flag=1;
			if (strstr(token[3],"maj")){
				indexNode= atoi(token[1]);
				fun=0;
				int x=4;
				while(strstr(token[x],")")==0){
					inputs[x-3]= atoi(token[x]);
					x++;
				}
				inputs[0]=x-4;
			}else if (strstr(token[3],"and")){
				fun=1;
				indexNode= atoi(token[1]);
				int x=4;
				while(strstr(token[x],")")==0){
					inputs[x-3]= atoi(token[x]);
					x++;
				}
				inputs[0]=x-4;
			}else{
				fun=2;
				indexNode= atoi(token[1]);
				inputs[0]=1;
				inputs[1]=atoi(token[3]);
			}
		}
		if(strstr(token[0],"#")){
			if (strstr(token[3],"maj")){
				int x=4;
				while(strstr(token[x],")")==0){
					if(strstr(token[x],"!")){
						negative[x-4]= 1;
					}else{
						negative[x-4]=0;
					}
					x++;
				}
			}else if (strstr(token[3],"and")){
				int x=4;
				while(strstr(token[x],")")==0){
					if(strstr(token[x],"!")){
						negative[x-4]= 1;
					}else{
						negative[x-4]=0;
					}
					x++;
				}
			}else{
				if(strstr(token[3],"!")){
					negative[0]=1;
				}else{
					negative[0]=0;
				}
			}
		}
		if(flag==1){
			Net[indOut].ID=indexNode;
			Net[indOut].typeFunct=fun;
			memcpy(Net[indOut].inputs,inputs,sizeof(inputs));
			memcpy(Net[indOut].negation,negative,sizeof(negative));
			indOut++;
			flag=0;
		}
	}

	fclose(file);
}

int* connectedComponent(char *fileName, int nodesRed){
	FILE *file = fopen(fileName,"r");
	char line[5000];
	char *token[500];
	int *indices=malloc(nodesRed*sizeof(int));
	int i=0;
	int index=0;
	node *NetRed= malloc(nodesRed*sizeof(node*));
	while(fgets(line,sizeof line,file)!=NULL){
		char *linePtr=line;
		while (i<500){
			token[i]=strtok_r(linePtr,"\n", &linePtr);
			if(token[i] ==NULL){
				break;
			}
			i++;
		}
		i=0;
		indices[index]=atoi(token[0]);
		index++;
		
	}
	fclose(file);
	return indices;
}


int* findInputs(node *Net, int nodes){
	int* out=malloc(nodes*sizeof(int*));
	int index=1;
	for(int i=0;i<nodes;i++){
		if(Net[i].inputs[0]==1){
			if(Net[i].inputs[1]==Net[i].ID){
				out[index]=Net[i].ID;
				out[0]=index;
				index++;
			}
		}
	}
	return out;
}

void initialCondition(int* binary,int nodes,int percActive){
	int temp;
	for(int i=0;i<nodes;i++){
		temp=(rand() % 100);
		if(temp<percActive){
			binary[i]=1;
		}else{
			binary[i]=0;
			}
	}
	/*unsigned long int exp=constantNodes[0];
	mpz_t base,nconstant;
	mpz_t *out=malloc(nstarts*sizeof(mpz_t));
	mpz_init_set_str(base,"2",10);
	mpz_init(nconstant);
	char str[nodes];
	mpz_pow_ui(nconstant,base,exp);
	for(int i=0;i<nstarts;i++){
		snprintf(str, nodes, "%d", i);
		mpz_init_set_str(out[i], str,10);
	}	
	return out;*/
}

void decimal_binary(mpz_t n,int nodes, int* binary){
	int rem,index=nodes-1;
	mpz_t two;
	mpz_init_set_str(two,"2",10);
	while (index>=0){
		if(mpz_divisible_p(n,two)){
			binary[index]=0;
		}else{
			binary[index]=1;
		}
		mpz_fdiv_q(n,n,two);
		index--;
	    }
	}

void binary_decimal(int *binaryConf, int length, mpz_t out){
	mpz_t temp, base;
	unsigned long int value;
	mpz_init_set_str(temp,"0",10);
	mpz_init_set_str(base,"2",10);
	for(unsigned long int i=0;i<length;i++){
		mpz_pow_ui(temp,base,i);
		value=binaryConf[i];
		mpz_addmul_ui(out,temp,value);
	}

}

int search(int *a1, int *a2, int e){
	int out=0;
	for(int i=0;i<a1[0];i++){
		if(a1[i]==e){
			out=1;
			break;
		}
	}
	if(out==0){
		for(int i=0;i<a2[0];i++){
			if(a2[i]==e){
				out=1;
				break;
			}
		}	
	}
	return out;
}


void updateOrder(int nodes, int *constantNodes, int *order){
	int index=1;
	order[0]=0;
	int max=nodes-constantNodes[0];
	while(index<max){
		int x=rand() % (nodes-1);	
		if(search(constantNodes,order,x)==0){
			order[index]=x;
			order[0]++;
			index++;
		}
	}
}

int findNode(node *Net, int nodes, int ind){
	int out=-1;
	for(int i=0;i<nodes;i++){
		if(Net[i].ID==ind){
			out=i;
			break;
		}
	}
	return out;
}


int andFunction(node *Net, int index,int nodes, int *binaryConf){
	int out=1;
	int temp,temp2;
	int numerosity=0;
	for(int i=0;i<Net[index].inputs[0];i++){
		temp2=findNode(Net,nodes,Net[index].inputs[i+1]);
		if (Net[index].negation[i]){
			if(binaryConf[temp2]==0){
				temp=1;
				numerosity++;
			}else{	
				temp=0;
			}
		}else{
			if(binaryConf[temp2]){
				temp=1;
				numerosity++;
			}else{
				temp=0;
			}
		}	
		out=out&temp;
	}	
	if(out==0){
		double numerosityPerc=((float)numerosity/Net[index].inputs[0])*100.0;
		int x= rand() % 100;
		if(numerosityPerc>50 && x>90){
			out=1;
		}
	}	
			
	return out;
}

int majorityFunction(node *Net, int index,int nodes, int *binaryConf){
	int out=0;
	int temp=0;
	int temp2;
	for(int i=0;i<Net[index].inputs[0];i++){
		temp2=findNode(Net,nodes,Net[index].inputs[i+1]);
		if(Net[index].negation[i]){
			if (binaryConf[temp2]==0){
				temp++;	
			}
		}else{
			if(binaryConf[temp2]){
				temp++;
			}	
		}
	}
	if(temp>=Net[index].inputs[0]/2){
		out=1;
	}
	return out;
}	

int bufferFunction(node *Net, int index,int nodes,int *binaryConf){
	int out;
	int temp=findNode(Net,nodes,Net[index].inputs[1]);
	if (Net[index].negation[0]){
		if(binaryConf[temp]){
			out=0;
		}else{
			out=1;
		}
	}else{
		out=binaryConf[temp];
	}
	return out;
}

int computeNewValue(node *Net, int index, int nodes, int* binaryConf){
	int out;

	if(Net[index].typeFunct==0){
		out=majorityFunction(Net,index,nodes,binaryConf);
	}else if(Net[index].typeFunct==1){
		out=andFunction(Net,index,nodes,binaryConf);
	}else if(Net[index].typeFunct==2){
		out=bufferFunction(Net,index,nodes,binaryConf); 
	}else {
		out=-1;
	}
	return out;
}


int updateNode(node *Net, int *binaryConf, int randomind, int nodes){
	int newVal;
	int index=findNode(Net,nodes,randomind);
	if(index==-1){
		printf("node not found! %d\n",randomind);
		
	}else{
		newVal=computeNewValue(Net,index,nodes, binaryConf);
	//	printf("%d\n", newVal);	
		if(newVal==binaryConf[randomind]){
			return 0;
		}else{
			binaryConf[randomind]=newVal;
			return 1;
		}
	}
	
}

int iteration(node *Net,int *binaryConf,int* constantNodes, int nodes, int iter, int maxIter){
	int change=0;
	int randomOrder[nodes-constantNodes[0]+1];
	updateOrder(nodes, constantNodes,randomOrder);
	for(int j=0;j<randomOrder[0];j++){
		change+=updateNode(Net,binaryConf,randomOrder[j+1],nodes);
	}
	iter++;
	if(change==0){
		return change;
	}else{
		if(iter<maxIter){
			printf("%d\n",iter);
			return iteration(Net,binaryConf,constantNodes, nodes,iter,maxIter);
		}else{
			printf("%s\n","maxIter");
			return -1;
		}
	}

}
void whereOnes(int* binaryConf,char* out,int nodes){
	int index=0;
	char temp[5];
	char tempLen[5];
	char temp2[5*nodes];
	strcpy(temp2,"");
	for(int i=0;i<nodes;i++){
		if(binaryConf[i]){
			snprintf(temp, 5, "%d", i);
			snprintf(tempLen, 5, "%d", strlen(temp));
			strcat(temp2,tempLen);
			strcat(temp2,temp);
			index++;
		}
	}
	snprintf(temp, 5, "%d", index);
	snprintf(tempLen, 5, "%d", strlen(temp));
	strcpy(out,tempLen);
	strcat(out,temp);
	strcat(out,temp2);
}


mpz_t* simulateNet(node *Net, mpz_t* starts,int *constantNodes,int nodes,int initConds, int percActive,int maxIter){
	int binaryConf[nodes];
	int change;
	char attractorOnes[5*nodes+1];
	char attractorOnesStr[nodes+1];
	char startOnes[5*nodes+1];
	char startOnesStr[nodes+1];
	int flag=0;
	int iter;
	mpz_t *out=malloc(initConds*sizeof(mpz_t));
	srand(time(NULL));
	for(int i=0;i<initConds;i++){
		printf("Iteration: %d\n",i);
		iter=0;
		initialCondition(binaryConf,nodes,percActive);
		whereOnes(binaryConf,startOnes, nodes);
		mpz_init(starts[i]);
		mpz_set_str(starts[i], startOnes, 10); 
		//decimal_binary(starts[i],nodes,binaryConf);
		change=iteration(Net,binaryConf,constantNodes,nodes,iter,maxIter);
		if(change==0){
			change=iteration(Net,binaryConf,constantNodes,nodes,iter,maxIter);
			if(change==0){
				whereOnes(binaryConf,attractorOnes, nodes); 
				mpz_init(out[i]);
				mpz_set_str(out[i], attractorOnes, 10);
			}
		}
	}
	return out;
}

void writeOutput(mpz_t *starts,mpz_t *attractors, int initConds, char *file){
	FILE* Outfile = fopen ( file, "w" );
	for(int i=0;i<initConds;i++){
		fprintf(Outfile,"\nStart %d\n",i);
		mpz_out_str(Outfile, 10, starts[i]);
		fprintf(Outfile,"\nAttractor %d\n",i);
		mpz_out_str(Outfile, 10, attractors[i]);
	}
	fclose(Outfile);
} 

int main(void){
	char fileName[]="add name file network to simulate";
	char outFile[]="add name output file";
	int nodes= 0; //add number of nodes
	int initConds=1; // add number of simulations
	int percActive=0; //add percentage activity
	int maxIter=100000;
	node Net[nodes+1];
	loadData(&fileName,Net);
	int *constantNodes=findInputs(Net,nodes);
	mpz_t *starts=malloc(initConds*sizeof(mpz_t));
	mpz_t *attractors=simulateNet(Net,starts,constantNodes,nodes,initConds,percActive,maxIter);
	writeOutput(starts,attractors,initConds,outFile);
	free(attractors);
	free(constantNodes);

}
	
