# Supplementary material for: Identification via Numerical Computation of Transcriptional Determinants of a Cell Phenotype Decision Making
Source: Front Genet. 2019 Jun 21;10:575. doi: 10.3389/fgene.2019.00575 (PMC6598594; doi:10.3389/fgene.2019.00575)
Supplement: Supplementary file 2 [file Data_Sheet_2.ZIP › ServerFolder/7-computeTopologicalParameters.py]

import Dijkstra
from scipy.cluster.vq import whiten,kmeans2
import numpy as np

def loadNet(fileName):
	out={}
	with open(fileName) as F:
		for l in F.readlines():
			if '.v' in l:
				lenCC=int(l.split()[1].split('\n')[0])
			if '#' in l:
				temp=l.split()
				if len(temp)>4:
					if temp[1] not in out.keys():
						out[temp[1]]={'stats':{'inDeg':len(temp)-5,'outDeg':0,'lenCC':lenCC},'undirected':set(),'data':set()}
						for t in temp[4:-1]:
							if '!' in t:
								t=t.split('!')[1]
							out[temp[1]]['undirected'].add((t))
							out[temp[1]]['data'].add((t))
							if t not in out.keys():
								out[t]={'stats':{'inDeg':0,'outDeg':1,'lenCC':lenCC},'undirected':set(),'data':set()}
								out[t]['undirected'].add((temp[1]))
							else:
								out[t]['stats']['outDeg']+=1
								out[t]['undirected'].add((temp[1]))
					else:
						out[temp[1]]['stats']['inDeg']=len(temp)-5	
						for t in temp[4:-1]:
							if '!' in t:
								t=t.split('!')[1]
							out[temp[1]]['undirected'].add((t))
							out[temp[1]]['data'].add((t))
							if t not in out.keys():
								out[t]={'stats':{'inDeg':0,'outDeg':1,'lenCC':lenCC},'undirected':set(),'data':set()}
								out[t]['undirected'].add((temp[1]))
							else:
								out[t]['stats']['outDeg']+=1
								out[t]['undirected'].add((temp[1]))
				else:
					if temp[1] not in out.keys():
						out[temp[1]]={'stats':{'inDeg':1,'outDeg':0,'lenCC':lenCC},'undirected':set(),'data':set()}
						if '!' in temp[3]:
							temp[3]=temp[3].split('!')[1]
						out[temp[1]]['undirected'].add((temp[3]))
						out[temp[1]]['data'].add((temp[3]))
						if temp[3] not in out.keys():
							out[temp[3]]={'stats':{'inDeg':0,'outDeg':1,'lenCC':lenCC},'undirected':set(),'data':set()}
							out[temp[3]]['undirected'].add((temp[1]))
						else:
							out[temp[3]]['stats']['outDeg']+=1
							out[temp[3]]['undirected'].add((temp[1]))
					else:
						out[temp[1]]['stats']['inDeg']=1
						if '!' in temp[3]:
							temp[3]=temp[3].split('!')[1]
						out[temp[1]]['undirected'].add((temp[3]))
						out[temp[1]]['data'].add((temp[3]))
						if temp[3] not in out.keys():
							out[temp[3]]={'stats':{'inDeg':0,'outDeg':1,'lenCC':lenCC},'undirected':set(),'data':set()}
							out[temp[3]]['undirected'].add((temp[1]))
						else:
							out[temp[3]]['stats']['outDeg']+=1
							out[temp[3]]['undirected'].add((temp[1]))
		
	return out				
					
def makeNet(data):
	out=[]
	for d in data:
		for g in data[d]['data']:
			if g !=d:
				out.append((d,g,1))
	return out	
			
def statistics(dataDict,dataList):
		'''
		function that computes Eccentricity, Closeness and Eigenvector of each node
		'''
		tot=len(dataDict)+0.0
		genes=[]	
		inDeg=[]
		outDeg=[]
		Eccentricity=[]
		Closeness=[]
		Eigenvector=[]
		inputs=0
		outputs=0
		Dgraph=Dijkstra.Graph(dataList)
		outDataCC=Dgraph.AnalyseNetwork(dataDict)	
		for j in outDataCC.keys():
			outDataCC[j]['stats']['Eccentricity']=outDataCC[j]['stats']['Eccentricity']*(outDataCC[j]['stats']['lenCC']/tot)
			outDataCC[j]['stats']['Closeness']=outDataCC[j]['stats']['Closeness']*(outDataCC[j]['stats']['lenCC']/tot)
			outDataCC[j]['stats']['Eigenvector']=outDataCC[j]['stats']['Eigenvector']*(outDataCC[j]['stats']['lenCC']/tot)
			genes.append(j)
			inDeg.append(outDataCC[j]['stats']['inDeg'])
			outDeg.append(outDataCC[j]['stats']['outDeg'])
			Eccentricity.append(outDataCC[j]['stats']['Eccentricity'])
			Closeness.append(outDataCC[j]['stats']['Closeness'])
			Eigenvector.append(outDataCC[j]['stats']['Eigenvector'])
			if outDataCC[j]['stats']['inDeg']==1:
				inputs=inputs+1
			if outDataCC[j]['stats']['outDeg']==0:
				outputs=outputs+1
			#print 'n nodes', self.length
			print 'inputs', inputs
			print 'outputs', outputs
			inDegAve=np.mean(inDeg)
			inDegStd=np.std(inDeg)
			outDegAve=np.mean(outDeg)
			outDegStd=np.std(outDeg)
			EccentricityAve=np.mean(Eccentricity)
			EccentricityStd=np.std(Eccentricity)
			ClosenessAve=np.mean(Closeness)
			ClosenessStd=np.std(Closeness)
			EigenvectorAve=np.mean(Eigenvector)
			EigenvectorStd=np.std(Eigenvector)
			print 'indeg',inDegAve,inDegStd
			print 'outdeg',outDegAve,outDegStd
			print 'Eccentricity',EccentricityAve,EccentricityStd
			print 'Closeness',ClosenessAve,ClosenessStd
			print 'Eigenvector',EigenvectorAve,EigenvectorStd
			#inDeg=[abs(i-inDegAve) for i in inDeg]
			#outDeg=[abs(i-outDegAve) for i in outDeg]
			#Eccentricity=[abs(i-EccentricityAve) for i in Eccentricity]
			#Closeness=[abs(i-ClosenessAve) for i in Closeness]
			#Eigenvector=[abs(i) for i in Eigenvector]
			'''
			f,ax=plt.subplots(5,1)
			ax[0].plot(np.sort(inDeg),np.cumsum(np.sort(inDeg)))
			ax[1].plot(np.sort(outDeg),np.cumsum(np.sort(outDeg)))
			ax[2].plot(np.sort(Eccentricity),np.cumsum(np.sort(Eccentricity)))
			ax[3].plot(np.sort(Closeness),np.cumsum(np.sort(Closeness)))
			ax[4].plot(np.sort(Eigenvector),np.cumsum(np.sort(Eigenvector)))
			'''
		return genes, inDeg, outDeg, Eccentricity, Closeness, Eigenvector, inputs, outputs,outDataCC

def clusterKmeans(inDeg,outDeg,Eccentricity,Eigenvector, Closeness):
		'''
		Function that clusterizes the parameters, each parameter is used singularly to cluster the data.
		'''
		parameters=[inDeg,outDeg,Eccentricity,Eigenvector, Closeness]
		clusters=[]
		for p in parameters:
			condition=0
			while condition==0:     
				centroid,label=kmeans2(whiten(np.transpose(np.asarray(p))),2)
				if (1 in label and 0 in label):
					condition=1
			if centroid[0]<centroid[1]:
				clusters.append(label)
			else:
				clusters.append(np.array([abs(l-1) for l in label]))
		return clusters		


def selectGenes(genes,inDeg,outDeg,Eccentricity,Eigenvector, Closeness,fileOutput=True):
		'''
		function that selects the main genes of the network
		'''
		clusters=clusterKmeans()
		score=np.zeros_like(clusters[0])
		for i in xrange(0,len(clusters)):
			score=score+clusters[i]
		scoreMean=np.mean(score)
		scoreStd=np.std(score)
		print scoreMean,scoreStd
		selected=[]
		for ig,g in enumerate(genes):
			if abs(score[ig])>abs(scoreMean+2*scoreStd): #era scoreStd
				selected.append(g)
				print g,score[ig]
		print 'The algorithm has selected '+str(len(selected))+' genes ('+str((float(len(selected))/float(len(genes)))*100)+'% of the total number of genes)'
		if fileOutput:
			selectedFile=self.folder+'selectedGenesTest.txt'
			fileOut=open(selectedFile,'w')
			for s in selected:
				fileOut.write(s+'\n')
			fileOut.close()								

def writePars(genes,inDeg,outDeg,Eccentricity,Closeness, Eigenvector):
	outFile='add the name and path of the output file'
	fileOut=open(outFile,'w')
	fileOut.write('gene' +'\t'+ 'inDeg'+ '\t' + 'outDeg'+ '\t' + 'Eccentricity' + '\t' + 'Closeness' + '\t' + 'Eigenvector' +'\n')
	for ig,g in enumerate(genes):
		fileOut.write(g +'\t'+ str(inDeg[ig]) + '\t' + str(outDeg[ig]) + '\t' + str(Eccentricity[ig]) + '\t' + str(Closeness[ig]) + '\t' + str(Eigenvector[ig]) +'\n')
	fileOut.close()
					
fileName='add the name and path of the BN'
data=loadNet(fileName)
net=makeNet(data)
genes, inDeg, outDeg, Eccentricity, Closeness, Eigenvector, inputs, outputs,outDataCC=statistics(data,net)
writePars(genes,inDeg,outDeg,Eccentricity,Closeness, Eigenvector)
#selectGenes(genes,inDeg,outDeg,Eccentricity,Eigenvector, Closeness)
