# Supplementary material for: Identification via Numerical Computation of Transcriptional Determinants of a Cell Phenotype Decision Making
Source: Front Genet. 2019 Jun 21;10:575. doi: 10.3389/fgene.2019.00575 (PMC6598594; doi:10.3389/fgene.2019.00575)
Supplement: Supplementary file 2 [file Data_Sheet_2.ZIP › ServerFolder/DTMCNodes.txt]

	TGFB1	BAMBI	CBLC	EGFR	ERBB2	FOXO6	ITGB1	MAPK1	TLR2
0	1	0	0	1	1	1	0	1	0
1	0	0	0	0	0	0	0	1	0
2	0	1	0	0	0	0	0	0	0
3	0	0	0	0	0	0	0	0	0
4	0	0	0	0	0	0	1	0	0
5	0	1	0	0	0	0	1	0	1
6	1	0	0	1	0	0	0	1	0
7	1	0	0	0	0	0	0	0	0
8	0	0	0	0	1	0	0	1	0
9	0	0	1	0	0	0	1	0	0
10	0	0	0	0	1	0	0	0	0
11	0	0	1	1	0	0	0	0	0
12	0	0	0	1	1	0	1	0	0
13	1	0	1	0	0	0	0	0	0
14	0	0	1	0	0	0	0	1	0
15	0	0	0	1	0	0	1	0	0
16	1	0	0	1	0	0	0	0	0
17	0	0	0	0	1	0	1	0	0
18	0	0	0	0	0	0	1	1	0
19	0	0	0	1	0	0	0	1	0
20	0	1	0	0	0	0	1	0	0
21	0	0	0	1	0	0	0	0	0
22	1	0	0	0	0	0	1	0	0
23	0	0	1	0	0	0	0	0	0
24	1	0	0	0	1	0	0	0	0
25	0	0	0	1	1	0	0	0	0
26	1	1	0	0	0	0	0	0	0
27	1	0	0	0	0	0	0	1	0
28	1	0	1	0	0	0	1	0	0
29	0	1	0	1	1	1	0	1	0
30	1	0	0	0	1	0	1	1	1
31	1	1	0	0	1	1	1	1	0
32	0	0	1	0	1	0	0	0	1
33	1	0	1	1	0	0	0	0	0
34	0	0	1	0	1	0	0	0	0
35	0	0	1	1	0	0	1	0	0
36	1	0	0	0	0	0	1	1	0
37	1	0	0	0	1	1	1	1	1
38	0	1	1	0	0	0	0	0	0
39	1	1	0	1	1	1	1	1	1
40	0	0	1	1	1	0	0	0	0
41	1	1	0	0	1	0	0	0	0
42	0	1	1	0	1	0	0	1	0
43	1	0	0	1	0	0	1	0	0
44	0	0	1	0	1	0	0	1	0
45	1	0	0	0	1	0	1	0	0
46	1	0	0	1	1	0	0	0	0
47	1	0	1	0	0	0	0	1	0
48	0	1	0	0	1	0	0	0	0
49	1	0	0	0	1	0	0	1	0
50	1	1	0	0	0	0	1	0	0
51	1	1	0	1	0	0	1	0	0
52	0	1	0	0	0	0	0	1	0
53	1	0	1	1	0	0	0	1	0
54	0	0	0	0	1	0	1	1	0
55	0	1	0	1	1	0	0	0	0
56	0	1	0	0	1	0	1	0	0
57	1	1	0	1	0	0	0	0	0
58	0	1	1	0	0	0	1	0	0
59	0	0	1	1	0	0	0	1	0
60	0	1	0	1	0	0	1	0	0
61	0	1	0	0	1	0	0	1	0
62	0	0	0	1	0	0	1	1	0
63	0	1	0	1	0	0	0	0	0
64	0	1	0	1	1	0	0	1	0
65	0	0	0	1	1	1	1	0	1
66	0	1	0	0	0	0	1	1	0
67	1	1	0	0	1	1	1	0	1
68	1	0	0	1	1	0	0	1	0
69	0	0	1	0	0	0	1	1	0
70	1	0	1	0	0	1	1	1	1
71	1	0	0	1	1	1	1	0	0
72	1	0	1	0	1	1	1	1	0
73	0	0	0	0	0	0	0	0	1
74	0	0	1	0	1	0	1	0	0
75	0	1	0	1	1	0	1	0	0
76	0	1	1	0	0	0	1	1	0
77	1	0	1	0	1	0	0	0	0
78	0	0	0	0	1	1	0	0	0
79	1	1	1	1	0	1	0	1	1
80	1	1	1	0	0	0	0	0	0
81	0	1	0	1	0	0	0	1	0
82	0	0	1	1	1	1	1	0	0
83	1	1	0	0	0	1	1	1	1
84	1	1	0	0	0	1	0	0	0
85	0	0	0	1	1	0	0	1	0
86	1	0	0	0	1	1	0	1	1
87	1	0	1	1	1	1	0	0	1
88	0	0	1	1	0	1	0	0	1
89	0	0	0	1	1	1	0	0	0
90	0	1	1	1	0	0	0	0	0
91	1	0	1	0	1	1	0	1	0
92	1	1	0	0	0	1	1	1	0
93	0	0	0	1	0	1	0	1	0
94	1	0	1	0	1	0	0	1	0
95	0	0	0	0	0	0	1	1	1
96	0	0	1	0	0	1	1	1	1
97	0	1	1	1	0	1	0	0	0
98	0	1	0	0	1	1	1	0	0
99	0	1	1	0	1	1	0	0	0
100	1	1	0	1	1	0	0	0	0
101	1	0	1	0	0	1	0	0	1
102	1	0	1	1	1	1	0	0	0
103	1	0	1	1	1	0	1	1	1
104	1	0	0	1	1	1	1	0	1
105	1	1	1	1	1	1	1	1	1
106	0	1	1	0	1	0	0	0	0
107	1	0	1	0	0	0	1	1	0
108	0	0	1	0	1	0	1	1	0
109	1	1	0	0	0	0	0	1	0
110	0	0	1	1	1	0	0	1	0
111	0	1	1	0	0	0	0	1	0
112	0	1	1	0	1	0	1	0	0
113	1	1	0	0	0	0	1	1	0
114	0	1	0	1	0	0	1	1	0
115	0	0	1	1	1	0	1	0	0
116	1	1	1	0	0	0	0	0	1
117	0	1	0	1	1	1	1	0	0
118	0	1	1	0	1	1	1	1	1
119	1	0	0	1	1	0	1	1	0
120	1	0	0	1	1	0	0	1	1
121	0	1	0	0	0	0	0	1	1
122	0	0	0	1	1	0	1	1	0
123	0	1	1	0	0	1	1	0	1
124	0	0	1	1	0	0	1	1	0
125	1	0	1	1	1	1	0	1	0
126	0	1	0	0	0	1	1	0	0
127	1	1	0	0	0	1	0	0	1
128	1	1	1	0	0	1	0	1	0
129	1	1	1	1	1	1	0	1	1
130	1	0	1	1	0	0	1	0	0
131	1	0	0	1	1	0	1	0	1
132	0	1	1	0	1	1	1	0	1
133	1	0	0	0	1	0	1	1	0
134	0	0	0	0	0	0	1	0	1
135	1	0	0	1	0	1	0	1	0
136	1	1	1	0	0	1	1	1	1
137	1	0	1	1	1	0	0	1	1
138	1	0	0	1	0	1	0	0	0
139	1	1	0	0	1	1	0	0	1
140	0	1	1	0	1	1	1	1	0
141	1	1	1	0	1	1	1	0	0
142	1	0	1	0	1	1	1	0	0
143	1	0	1	1	0	1	0	1	0
144	1	0	1	0	1	1	0	0	1
145	1	1	1	0	0	1	0	0	0
146	0	1	0	0	0	0	0	0	1
147	0	1	1	1	1	1	1	1	1
148	1	0	1	1	1	0	0	0	0
149	1	0	1	0	1	0	1	0	0
150	0	1	0	0	0	1	1	1	1
151	0	1	1	1	0	0	1	0	0
152	1	1	1	1	1	1	1	0	0
153	0	0	0	1	0	1	1	0	1
154	1	0	0	1	0	1	0	0	1
155	1	0	0	0	0	1	0	0	1
156	0	1	1	0	0	1	0	0	0
157	0	0	1	1	1	1	1	1	1
158	1	0	1	0	1	0	1	1	0
159	0	0	1	1	0	1	1	0	1
160	1	1	0	1	1	0	0	1	1
161	1	1	0	0	0	1	1	0	0
162	0	0	1	0	1	1	1	1	0
163	0	1	1	0	1	0	1	1	1
164	1	1	0	1	0	0	1	0	1
165	1	1	1	0	1	0	0	0	0
166	0	1	0	1	0	1	0	1	0
167	1	1	0	1	0	1	1	0	0
168	0	1	0	1	0	0	1	0	1
169	1	0	0	1	0	0	1	1	0
170	0	1	1	1	1	1	1	0	0
171	1	1	1	0	0	1	1	0	1
172	1	0	1	1	1	1	1	1	0
173	0	1	0	0	0	0	1	1	1
174	1	0	0	0	0	1	1	0	0
175	1	1	0	0	0	0	1	1	1
176	1	1	0	0	1	0	1	0	1
177	1	0	0	1	0	0	0	0	1
178	0	1	1	1	1	0	0	0	1
179	0	0	1	0	1	1	1	0	1
180	1	1	0	1	0	1	1	1	1
181	1	0	0	0	0	1	0	1	0
182	0	0	1	0	0	0	0	1	1
183	1	1	1	1	1	1	0	0	0
184	1	1	1	1	0	0	1	1	1
185	0	0	1	0	1	0	1	0	1
186	1	1	0	1	1	1	1	0	0
187	0	0	0	0	0	0	0	1	1
188	1	1	0	0	1	0	1	1	1
189	0	1	0	0	1	1	1	1	0
190	0	0	1	0	1	1	0	0	0
191	1	1	1	0	1	0	1	1	1
192	1	0	0	1	1	0	1	0	0
193	0	0	1	1	1	1	0	1	1
194	1	1	1	1	0	1	0	0	0
195	0	0	0	0	0	1	1	0	0
196	0	1	1	0	1	1	0	0	1
197	0	0	1	1	0	1	0	1	0
198	0	1	0	0	1	0	1	0	1
199	0	1	1	1	1	0	1	0	0
200	1	0	1	1	0	0	0	0	1
201	0	1	0	0	1	0	0	0	1
202	1	1	0	0	0	1	0	1	0
203	0	0	1	1	1	0	1	1	0
204	0	0	0	0	1	1	0	1	0
205	1	1	1	1	1	0	1	1	1
206	1	1	1	1	0	1	0	1	0
207	0	1	0	0	0	1	0	0	0
208	1	1	0	1	0	1	1	1	0
209	0	1	1	1	0	1	1	0	1
210	1	0	0	0	0	1	1	1	0
211	0	1	0	1	0	1	1	0	0
212	0	0	0	0	0	1	0	0	0
213	0	1	0	1	1	1	0	0	0
214	0	0	0	0	1	1	1	1	0
215	0	0	1	1	0	0	1	0	1
216	0	1	1	0	0	1	1	1	0
217	1	0	1	1	0	1	1	0	0
218	1	0	1	1	1	0	1	1	0
219	0	0	1	1	0	1	1	1	0
220	0	0	1	1	0	0	0	0	1
221	1	0	1	0	1	0	1	1	1
222	0	1	1	0	0	1	0	1	1
223	1	0	0	1	1	0	1	1	1
224	0	1	0	1	1	1	1	0	1
225	0	0	0	0	1	1	1	0	0
226	0	0	0	0	1	0	0	1	1
227	0	1	1	0	0	1	1	0	0
228	0	0	0	0	0	1	1	1	0
229	0	1	1	1	1	1	0	0	1
230	0	1	0	0	0	1	1	0	1
231	0	0	0	1	1	1	1	1	0
232	1	1	1	1	1	0	0	1	1
233	0	1	0	1	1	1	0	1	1
234	0	1	0	0	1	0	1	1	0
235	1	0	0	1	1	1	0	1	1
236	0	0	0	1	1	1	0	1	1
237	0	1	0	1	1	0	1	1	0
238	0	0	0	1	1	1	1	0	0
239	1	0	1	0	0	0	0	0	1
240	1	1	1	1	1	1	1	0	1
241	1	0	1	1	0	1	0	0	1
242	0	1	0	0	0	1	1	1	0
243	0	1	1	0	0	1	0	0	1
244	0	0	1	1	1	1	1	1	0
245	0	1	0	0	1	1	0	1	1
246	1	1	0	1	0	0	1	1	1
247	0	0	1	1	0	1	1	0	0
248	1	0	0	0	0	1	0	0	0
249	0	1	0	0	1	0	0	1	1
250	0	0	1	0	1	1	1	1	1
251	0	1	1	1	1	1	0	1	0
252	0	0	1	1	1	1	1	0	1
253	0	1	0	0	1	1	0	0	0
254	1	0	0	0	1	1	0	1	0
255	1	0	0	0	1	0	1	0	1
256	0	0	0	1	1	1	0	0	1
257	1	1	0	1	0	1	0	1	1
258	0	0	0	1	0	1	0	1	1
259	0	0	1	0	0	1	1	1	0
260	1	1	1	0	1	1	0	0	0
261	0	1	1	1	0	1	0	1	0
262	0	1	1	1	0	1	1	1	1
263	0	0	1	0	1	0	0	1	1
264	1	1	0	1	0	1	0	1	0
265	0	1	0	0	1	0	1	1	1
266	1	1	0	1	0	1	0	0	0
267	1	1	1	0	1	1	0	1	1
268	1	1	1	0	0	0	0	1	1
269	0	1	0	1	0	1	0	0	0
270	1	0	0	0	0	1	0	1	1
271	0	0	0	1	0	1	0	0	1
272	0	1	0	1	1	1	1	1	0
273	0	1	0	1	0	0	0	1	1
274	0	0	1	0	1	1	0	0	1
275	1	1	0	1	0	0	0	1	0
276	0	1	0	0	1	1	1	1	1
277	1	1	1	1	0	0	1	0	1
278	0	0	1	0	1	1	0	1	1
279	1	1	1	0	0	1	0	1	1
280	1	0	0	1	0	0	0	1	1
281	1	1	1	0	0	0	1	0	0
282	0	1	0	1	0	0	1	1	1
283	1	1	0	0	1	1	0	0	0
284	1	0	0	1	1	1	1	1	1
285	1	0	1	1	0	1	0	1	1
286	1	0	1	1	1	0	0	0	1
287	0	1	0	1	0	1	1	1	0
288	1	0	1	0	1	1	0	1	1
289	0	0	1	0	0	0	0	0	1
290	0	0	1	1	0	1	0	0	0
291	1	0	1	0	0	1	0	0	0
292	0	0	0	0	0	1	0	0	1
293	0	0	1	1	1	0	1	0	1
294	1	0	0	1	1	1	0	0	1
295	0	0	1	1	1	1	0	0	1
296	1	1	0	0	1	1	0	1	0
297	1	0	1	1	1	0	1	0	1
298	0	0	1	0	0	1	0	0	1
299	1	0	1	0	0	0	1	1	1
300	1	1	1	0	0	0	1	1	0
301	0	1	0	0	0	1	0	1	0
302	0	0	1	1	1	0	0	0	1
303	1	1	0	0	0	1	0	1	1
304	1	0	1	0	1	0	1	0	1
305	1	0	1	0	1	1	1	0	1
306	1	1	1	1	1	0	0	0	1
307	0	0	0	0	1	0	1	0	1
308	0	0	0	1	0	1	1	1	1
309	0	1	1	1	1	0	1	1	1
310	1	0	1	1	1	1	1	1	1
311	1	0	0	0	0	1	1	0	1
312	1	1	1	1	0	0	0	0	0
313	0	1	1	1	1	0	0	0	0
314	1	0	1	1	0	0	0	1	1
315	1	1	0	0	1	0	1	0	0
316	1	1	1	0	0	0	1	0	1
317	0	0	1	0	0	1	1	0	0
318	0	0	0	1	1	1	1	1	1
319	0	1	1	1	0	0	1	0	1
320	0	0	0	1	1	1	0	1	0
321	1	0	1	1	0	1	1	1	1
322	0	1	1	1	0	0	0	0	1
323	1	1	1	1	0	0	0	0	1
324	0	1	0	1	1	0	1	1	1
325	1	1	0	1	1	0	1	1	1
326	0	1	0	1	1	0	1	0	1
327	1	1	1	1	0	1	0	0	1
328	0	1	1	1	1	0	1	0	1
329	1	0	1	0	0	1	0	1	1
330	1	0	0	1	0	1	1	0	1
331	1	0	0	1	0	0	1	0	1
332	0	0	1	1	1	0	1	1	1
333	1	1	0	0	1	0	0	1	1
334	1	1	0	0	0	0	1	0	1
335	0	0	0	0	1	0	0	0	1
336	0	1	0	0	1	1	0	0	1
337	0	1	0	1	0	0	0	0	1
338	0	0	0	1	0	0	0	0	1
339	0	0	1	0	1	1	1	0	0
340	0	0	1	1	0	0	1	1	1
341	1	0	1	0	0	1	0	1	0
342	1	1	1	0	1	1	0	0	1
343	1	0	1	0	1	1	0	0	0
344	0	1	1	1	0	1	1	1	0
345	1	1	1	1	0	1	1	0	1
346	0	0	0	1	0	1	1	1	0
347	1	0	1	1	0	1	1	0	1
348	1	0	0	0	1	1	0	0	0
349	0	1	1	0	0	1	1	1	1
350	0	0	0	0	0	1	0	1	1
351	1	0	0	0	1	0	0	1	1
352	0	1	1	0	0	1	0	1	0
353	1	0	1	0	0	0	0	1	1
354	1	1	0	0	0	0	0	1	1
355	1	1	1	1	0	1	1	1	1
356	1	0	1	1	1	1	1	0	1
357	0	0	0	0	0	1	1	1	1
358	0	0	0	0	1	1	1	0	1
359	1	1	0	0	1	1	1	0	0
360	0	0	1	0	0	1	0	1	0
361	0	1	1	0	1	1	0	1	1
362	0	0	1	0	1	1	0	1	0
363	1	0	0	0	0	0	1	0	1
364	0	1	0	1	0	1	1	1	1
365	1	0	0	0	1	0	0	0	1
366	0	0	0	0	1	1	0	0	1
367	1	0	1	0	1	1	1	1	1
368	1	0	0	1	0	1	1	1	1
369	0	1	1	0	1	1	1	0	0
370	1	0	0	1	1	1	1	1	0
371	0	0	0	1	1	0	0	0	1
372	0	1	1	0	1	0	0	0	1
373	1	0	1	1	0	1	0	0	0
374	0	1	0	0	1	1	0	1	0
375	1	1	1	0	1	0	1	0	1
376	0	1	1	1	0	0	0	1	1
377	1	0	1	0	0	1	1	0	0
378	0	0	1	0	0	1	0	1	1
379	0	1	0	1	1	0	0	0	1
380	1	0	0	0	1	1	1	0	0
381	0	1	0	0	0	1	0	1	1
382	0	1	1	1	1	0	0	1	1
383	0	0	1	0	0	0	1	1	1
384	0	0	0	0	1	1	0	1	1
385	1	1	0	1	0	1	0	0	1
386	1	0	0	1	0	0	1	1	1
387	1	0	1	0	1	0	0	1	1
388	0	0	0	1	0	0	1	1	1
389	0	1	1	1	0	0	1	1	1
390	1	1	0	0	0	1	1	0	1
391	1	0	1	1	1	1	0	1	1
392	1	1	1	0	0	0	0	1	0
393	0	1	0	1	0	1	0	0	1
394	1	1	0	0	1	0	0	1	0
395	1	1	0	1	0	0	0	0	1
396	0	0	1	1	0	1	0	1	1
397	1	1	1	0	1	1	1	1	1
398	1	1	0	0	1	1	1	1	1
399	0	0	0	1	0	1	0	0	0
400	1	1	1	0	1	1	0	1	0
401	1	1	0	1	0	0	1	1	0
402	0	1	0	1	1	0	0	1	1
403	1	0	0	0	1	1	1	1	0
404	0	1	1	0	0	0	0	0	1
405	1	0	1	0	0	1	1	1	0
406	1	0	0	0	0	0	1	1	1
407	0	0	1	1	0	1	1	1	1
408	0	0	0	0	1	0	1	1	1
409	0	0	1	1	0	0	0	1	1
410	1	1	0	1	1	1	0	0	1
411	0	0	0	1	0	0	0	1	1
412	0	0	1	0	0	1	0	0	0
413	0	0	0	1	0	1	1	0	0
414	1	0	0	1	0	1	1	0	0
415	0	1	1	0	0	0	1	0	1
416	1	0	0	1	0	1	1	1	0
417	1	0	1	1	1	0	0	1	0
418	1	1	1	0	1	0	0	0	1
419	1	0	1	1	0	0	1	0	1
420	1	1	0	1	1	1	1	0	1
421	0	1	1	1	1	1	0	1	1
422	1	1	0	1	0	0	0	1	1
423	1	1	0	1	1	0	1	0	1
424	0	1	0	1	1	1	1	1	1
425	0	0	0	1	1	0	1	0	1
426	1	0	0	1	1	1	0	0	0
427	0	1	1	1	0	1	0	0	1
428	0	0	1	1	1	1	0	0	0
429	0	1	0	0	1	1	1	0	1
430	1	1	1	0	1	0	0	1	1
431	1	1	0	1	1	1	0	0	0
432	1	1	1	1	0	0	0	1	1
433	1	1	0	1	1	0	0	0	1
434	1	1	1	0	0	0	1	1	1
435	1	1	0	0	1	1	0	1	1
436	1	0	0	0	1	1	0	0	1
437	1	1	1	1	1	1	0	0	1
438	0	0	0	0	0	1	0	1	0
439	0	0	0	1	1	0	1	1	1
440	0	1	1	0	1	1	0	1	0
441	0	1	1	0	1	0	1	0	1
442	1	0	1	1	0	0	1	1	1
443	1	0	0	0	0	0	0	1	1
444	0	0	1	1	1	1	0	1	0
445	1	0	1	1	1	1	1	0	0
446	1	1	0	1	1	1	0	1	1
447	0	0	0	1	1	0	0	1	1
448	0	1	1	0	1	0	0	1	1
449	1	1	0	1	1	1	0	1	0
450	1	0	0	1	0	1	0	1	1
451	0	1	1	1	0	1	0	1	1
452	1	0	1	0	1	0	0	0	1
453	0	0	1	0	0	0	1	0	1
454	0	0	1	0	0	1	1	0	1
455	0	0	0	1	0	0	1	0	1
456	1	1	1	0	1	1	1	0	1
457	1	0	1	0	0	0	1	0	1
458	1	0	1	0	0	1	1	0	1
459	1	0	1	1	0	1	1	1	0
460	1	1	1	0	0	1	0	0	1
461	1	1	1	1	1	0	1	0	1
462	0	1	0	0	0	1	0	0	1
463	0	0	0	0	0	1	1	0	1
464	0	1	0	1	1	1	0	0	1
465	0	1	1	1	0	1	1	0	0
466	1	0	0	0	1	1	1	0	1
467	1	0	0	0	0	1	1	1	1
468	0	1	1	1	0	0	0	1	0
469	0	1	0	1	0	1	1	0	1
470	1	1	0	0	0	0	0	0	1
471	0	0	0	0	1	1	1	1	1
472	0	0	1	0	1	0	1	1	1
473	0	1	1	1	1	1	1	0	1
474	1	0	0	0	0	0	0	0	1
475	0	1	0	1	0	1	0	1	1
476	1	1	1	0	0	1	1	0	0
477	0	1	1	0	0	0	1	1	1
478	1	1	0	1	0	1	1	0	1
479	1	1	0	0	1	0	0	0	1
480	0	1	1	1	1	1	0	0	0
481	1	0	0	1	1	0	0	0	1
482	0	1	1	0	0	0	0	1	1
483	0	0	1	1	1	0	0	1	1
484	1	1	1	1	0	1	1	0	0
