# Supplementary material for: Identification via Numerical Computation of Transcriptional Determinants of a Cell Phenotype Decision Making
Source: Front Genet. 2019 Jun 21;10:575. doi: 10.3389/fgene.2019.00575 (PMC6598594; doi:10.3389/fgene.2019.00575)
Supplement: Supplementary file 2 [file Data_Sheet_2.ZIP › ServerFolder/11-simulateMC.py]

import csv
import numpy as np
import numpy.linalg as lin
import scipy.sparse as sparse
import numpy.random as random


def addPheno(cellNumbers,genes,pheno):
	add=1
	for ip,p in enumerate(pheno):
		if p==1 and cellNumbers[ip]<1:
			add=0
	return add

def assignInitialCondition(dataRNA,genes,population,phenotypes,fixedNodes):
	cellNumbers=getCellNumbers(genes,population,dataRNA,fixedNodes)
	phenos=getPossiblePhenos(dataRNA,fixedNodes,genes,phenotypes)
	out=np.zeros((len(phenotypes)))
	keys=phenos.keys()
	wait=0
	while np.sum(out)<population:
		if wait> 10000:
			break
		index=random.randint(len(keys))
		add=addPheno(cellNumbers,genes,phenos[keys[index]])
		if add==1:
			out[keys[index]]+=1
			for ip,p in enumerate(phenos[keys[index]]):
				if p==1:
					cellNumbers[ip]-=1
		else:
			wait+=1
	total=sum(out)
	out=[(o+0.0)/sum(out) for o in out]
	return out, total

def assignScore(data):	
	levels=['Low','Medium','High']
	prevalence=[]
	for l in levels:	
		temp={}
		for d in data:
			if data[d]['abundance']==l:
				temp[d]=data[d]
		prevalence.append(len(temp))
		fpkm=getFPKM(temp)
		fpkm=sorted(list(set(fpkm)))
		for t in temp:
			data[t]['score']=findIndex(fpkm,temp[t]['value'])
	return data,prevalence

def defineStartCond(length,dataRNA, genes, population, nodes, fixedNodes):
	if len(fixedNodes)>0:
		temp, total=assignInitialCondition(dataRNA, genes, population, nodes,fixedNodes)
	else:
		temp, total=assignInitialCondition(dataRNA, genes, population,nodes, {})
	return temp, total

def find(vector,element):
	for vv, v in enumerate(vector):
		if element==v:
			return vv	

def findIndex(fpkm,value):
	out=-1
	for ff,f in enumerate(fpkm):
		if value==f:
			out=ff
			break
	return out

def getCellNumbers(genes,population, dataRNA,fixedNodes):
	out=[]
	maxValue=random.randint(50,100)
	for g in genes:
		if g in dataRNA:
			out.append((dataRNA[g]['mean']/100)*maxValue*population)
		else:
			if g in fixedNodes:
				out.append(fixedNodes[g]*population)
			else:
				randomPerc=random.randint(0,10)
				out.append(((randomPerc+0.0)/100)*maxValue*population)
	return out


def getFPKM(data):	
	out=[]
	for d in data:
		out.append(data[d]['value'])
	return out

def getPossiblePhenos(dataRNA,fixedNodes,genes,phenotypes):
	zeros=[]
	ones=[]
	for ig, g in enumerate(genes):
		if g in dataRNA and dataRNA[g]['mean']==0:
			zeros.append(ig)
		if g in fixedNodes:
			if fixedNodes[g]==0:
				zeros.append(ig)
			else:
				ones.append(ig)
	out={}
	for p in phenotypes:
		flag=0
		for z in zeros:
			if phenotypes[p][z]==1:
				flag=1
		for o in ones:
			if phenotypes[p][o]==0:
				flag=1
		if flag==0:
			out[p]=phenotypes[p]
	return out 


def loadHPA(fileName,celLine):
	out={}
	with open(fileName) as F:
		temp=[]
		for ir,r in enumerate(F.readlines()):
			if ir==0:
				for g in r.split('\n')[0].split('\t')[:-1]:
					temp.append(g)
			else:
				if celLine in r:
					temp2=r.split('\n')[0].split('\t')[:-1]
					for it,t in enumerate(temp):
						out[t]={'mean':float(temp2[it+1]),'std':0.0}
	return out


def loadNodes(fileNodes):
	out={}
	with open(fileNodes) as F:
		for ll, l in enumerate(F.readlines()):
			temp=l.split()
			if ll>0:
				index=int(temp[0])
				tmp2=[int(x) for x in temp[1:]]
				out[index]=[]
				for t in range(len(tmp2)):
					if t in indexComplex:
						i=find(indexComplex,t)
						for l in range(lenComplex[i]):
							out[index].append(tmp2[t])
					else:
						out[index].append(tmp2[t]) 
			else:
				listNodes=temp
				listNodes2=[]
				indexComplex=[]
				lenComplex=[]
				for il,l in enumerate(listNodes):
					if 'complex'in l:
						indexComplex.append(il)
						tmp=l.split('-')[1:]
						lenComplex.append(len(tmp))
						listNodes2=listNodes2+tmp
					else:
						listNodes2.append(l)
	return out,listNodes2

def loadRNA(fileName):
	out={}
	flag=0
	with open(fileName) as F:
		for row in F.readlines():
			if 'Condition' in row:
				flag=0
			if flag:
				temp=row.split('\n')[0].split('\t')
				if '+/-' in temp[1]:
					out[temp[0]]={'mean':float(temp[1].split('+/-')[0]), 'std':float(temp[1].split('+/-')[1])}
			if 'control' in row:
				flag=1
	return out

def loadTM(fileTM,lenNodes):
	out=np.zeros((lenNodes,lenNodes)) #sparse.lil_matrix((lenNodes,lenNodes))
	with open(fileTM) as F:
		for il,l in enumerate(F.readlines()):
			if len(l)>0:
				temp=l.split('\n')[0].split('\t')[0:-1]
				for it,t in enumerate(temp):
					out[il,it]=float(t)
	return out

	
def simulateMC(TM,start,maxtime):
	out={}
	fract=start
	out[0]=list(fract)
	for t in xrange(1,maxtime):
		#print np.sum(TMT.todense())
		fract=np.dot(TM,fract)
		print sum(fract)
		out[t]=list(fract)
	return out

def printResult(data,populationSize,fileName):
	with open(fileName,'w') as F:
		incipit='Population Size: ' +str(populationSize)+'\n'+ 'T \t'
		for s in range(len(data[0])):
			incipit=incipit+str(s)+'\t'
		F.write(incipit+'\n')
		for t in range(len(data)):
			toWrite=str(t)+'\t'
			for s in data[t]:
				toWrite=toWrite+str(s)+'\t'
			F.write(toWrite+'\n') 

fileNodes='path of the file Nodes.txt produced by 10-defineMC.py'
fileTM='path of the file Edges.txt produced by 10-defineMC.py'
fileRNA='path of the file containing the normalized counts of the signature genes in the initial population'
folderOut='path of the folder where to save the results'
maxTime=1 # iterations
celLine='ID of the cell line'
population=1 # population cardinality
simulations=1 # number of sumulations
fixedNodes={'TGFB1':1} # dictionary containing name and value of the genes to be kept fixed during teh simulation.
nodes,genes=loadNodes(fileNodes)

TM=loadTM(fileTM,len(nodes))
RNAdata=loadRNA(fileRNA)
for s in range(simulations):
	StartCond, populationSize=defineStartCond(TM.shape[0], RNAdata,genes,population, nodes,fixedNodes)
	result=simulateMC(TM,StartCond,maxTime)
	printResult(result, populationSize, folderOut+'Simulation_'+str(s)+'.txt')
